# Supplementary material for: Genome-Wide Analysis of Phosphorus Transporter Genes in Brassica and Their Roles in Heavy Metal Stress Tolerance
Source: Int J Mol Sci. 2020 Mar 23;21(6):2209. doi: 10.3390/ijms21062209 (PMC7139346; doi:10.3390/ijms21062209)
Supplement: Supplementary file 1 [file ijms-21-02209-s001.zip › Table S2.xlsx]

## Sheet: Table S2
Table S2. One-to-one orthologous relationships between A. thaliana and other five plant species.
Gene ID1	Gene ID2	Ka	Ks	Ka/Ks	Selection pressure
AT5G14040	BraA02g005260	0.0532406	0.666748	0.0798512	Purifying selection
AT5G20380	BraA02g008870	0.0643875	0.317125	0.203035	Purifying selection
AT5G43350	BraA02g030600	0.0412753	0.642672	0.0642245	Purifying selection
AT2G38060	BraA04g026980	0.1309	0.51608	0.253644	Purifying selection
AT2G38940	BraA05g006850	0.0295072	0.562896	0.0524204	Purifying selection
AT2G29650	BraA05g014530	0.0131294	0.434755	0.0301996	Purifying selection
AT3G48850	BraA06g024780	0.0619897	0.332237	0.186583	Purifying selection
AT2G17270	BraA06g030560	0.0244979	0.379369	0.0645752	Purifying selection
AT5G44370	BraA06g043110	0.0224072	0.470124	0.0476624	Purifying selection
AT2G17270	BraA07g003680	0.0584036	0.313401	0.186354	Purifying selection
AT1G76430	BraA07g040060	0.0597346	0.549641	0.108679	Purifying selection
AT1G20860	BraA08g027610	0.0616046	0.493911	0.124728	Purifying selection
AT5G43340	BraA09g019750	0.0992228	0.47062	0.210834	Purifying selection
AT5G43360	BraA09g019820	0.036819	0.737882	0.0498982	Purifying selection
AT4G11810	BraA09g026750	0.0388884	0.418039	0.0930256	Purifying selection
AT5G14040	BraA10g024910	0.0311386	0.354583	0.0878176	Purifying selection
AT2G38940	BjuA017191	0.0244446	0.590877	0.0413701	Purifying selection
AT1G20860	BjuA022323	0.0870792	0.415781	0.209435	Purifying selection
AT2G29650	BjuA045886	0.0131269	0.416607	0.0315092	Purifying selection
AT5G43340	BjuB001330	0.103336	0.470981	0.219406	Purifying selection
AT5G14040	BjuB014994	0.0471439	0.48252	0.0977036	Purifying selection
AT3G54700	BjuB023150	0.0319308	0.56923	0.0560947	Purifying selection
AT5G44370	BjuB036885	0.0197517	0.412742	0.0478547	Purifying selection
AT3G26570	BjuB037145	0.0435737	0.561731	0.0775705	Purifying selection
AT1G20860	BjuB043467	0.0679509	0.467565	0.145329	Purifying selection
AT2G29650	BjuO013248	0.0131344	0.43407	0.0302588	Purifying selection
AT5G44370	BniB002873	0.0197585	0.401477	0.0492146	Purifying selection
AT4G00370	BniB005520	0.0699714	0.405927	0.172374	Purifying selection
AT3G54700	BniB007416	0.0330594	0.543455	0.0608318	Purifying selection
AT2G38940	BniB012014	0.0303365	0.605365	0.0501128	Purifying selection
AT4G11810	BniB012633	0.0364852	0.379665	0.0960985	Purifying selection
AT5G20380	BniB012815	0.0500633	0.330176	0.151626	Purifying selection
AT4G22990	BniB013116	0.0439118	0.43529	0.100879	Purifying selection
AT1G20860	BniB015246	0.068353	0.433652	0.157622	Purifying selection
AT5G14040	BniB023276	0.0534803	0.547959	0.097599	Purifying selection
AT3G26570	BniB024768	0.0477016	0.511071	0.0933366	Purifying selection
AT5G43340	BniB037883	0.104317	0.470981	0.221489	Purifying selection
AT1G20860	BniB041568	0.0876304	0.413088	0.212135	Purifying selection
AT5G14040	BniB042367	0.0471584	0.468588	0.100639	Purifying selection
BraA09g000620	BjuA001336	0.028506	0.115814	0.246137	Purifying selection
BraA02g023500	BjuA007560	0.000820289	0.0284333	0.0288496	Purifying selection
BraA03g017580	BjuA010027	0.00537817	0.0988344	0.054416	Purifying selection
BraA03g030140	BjuA011421	0.0176946	0.0462255	0.38279	Purifying selection
BraA03g039090	BjuA012660	0	0	0	Purifying selection
BraA04g005250	BjuA014830	0.00937258	0.198036	0.0473275	Purifying selection
BraA04g026980	BjuA017132	0.0705263	0.101661	0.693741	Purifying selection
BraA04g027480	BjuA017191	0.000817327	0.0324521	0.0251856	Purifying selection
BraA06g016300	BjuA022323	0	0	0	Purifying selection
BraA06g019930	BjuA022607	0.0046607	0.0424005	0.109921	Purifying selection
BraA06g024780	BjuA022805	0	0	0	Purifying selection
BraA06g030560	BjuA023471	0.00284428	0.0657183	0.0432798	Purifying selection
BraA06g038230	BjuA024365	0.00153315	0.0226006	0.067837	Purifying selection
BraA06g043110	BjuA025047	0	0.0252257	0	Purifying selection
BraA06g043770	BjuA025103	0	0.0106716	0	Purifying selection
BraA06g043780	BjuA025104	0	0	0	Purifying selection
BraA06g043800	BjuA025105	0	0	0	Purifying selection
BraA07g027400	BjuA026986	0.01064	0.0460576	0.231016	Purifying selection
BraA07g040060	BjuA029535	0	0	0	Purifying selection
BraA08g027610	BjuA030358	0.00244682	0.0281663	0.0868704	Purifying selection
BraA09g002880	BjuA031554	0	0.0278024	0	Purifying selection
BraA09g012800	BjuA033237	0	0.00387223	0	Purifying selection
BraA09g019510	BjuA033685	0.0033896	0.040523	0.0836462	Purifying selection
BraA09g026750	BjuA034253	0.00188265	0.022535	0.0835434	Purifying selection
BraA09g045520	BjuA035717	0.000821468	0.0524593	0.0156592	Purifying selection
BraA02g005260	BjuA041232	0	0.0530524	0	Purifying selection
BraA02g008870	BjuA041505	0.0124591	0.0825238	0.150976	Purifying selection
BraA03g006090	BjuA041725	0	0	0	Purifying selection
BraA09g019750	BjuA044495	0.00263737	0.0329271	0.0800971	Purifying selection
BraA02g030660	BjuA045482	0.0262618	0.176642	0.148673	Purifying selection
BraA02g030610	BjuA045485	0.0613163	0.128456	0.477334	Purifying selection
BraA02g030600	BjuA045486	0.00105365	0.0453759	0.0232205	Purifying selection
BraA02g030590	BjuA045487	0.00385605	0.00659055	0.585087	Purifying selection
BraA10g024910	BjuA047397	0	0.0299012	0	Purifying selection
BraA09g019750	BjuB001330	0.0585487	0.200022	0.292711	Purifying selection
BraA02g023500	BjuB011128	0.0375078	0.217453	0.172487	Purifying selection
BraA02g005260	BjuB012374	0.0296777	0.405377	0.07321	Purifying selection
BraA02g008870	BjuB014361	0.0371261	0.227299	0.163336	Purifying selection
BraA03g017580	BjuB016166	0.0151572	0.232899	0.0650806	Purifying selection
BraA03g020580	BjuB016542	0.0207224	0.198259	0.104522	Purifying selection
BraA06g016300	BjuB017995	0.0497485	0.145328	0.34232	Purifying selection
BraA05g006840	BjuB020150	0.00179198	0.0790404	0.0226717	Purifying selection
BraA05g006880	BjuB020151	0	0.141237	0	Purifying selection
BraA04g005250	BjuB023147	0.00528207	0.161028	0.0328022	Purifying selection
BraA04g027480	BjuB026937	0	0.30294	0	Purifying selection
BraA02g030610	BjuB027703	0.00168445	0.251553	0.00669619	Purifying selection
BraA02g030600	BjuB027705	0.00464757	0.144798	0.0320969	Purifying selection
BraA02g030590	BjuB027706	0.0481012	0.168383	0.285665	Purifying selection
BraA09g015420	BjuB028327	0.0135364	0.182976	0.0739795	Purifying selection
BraA06g030560	BjuB034121	0.0119661	0.156251	0.0765822	Purifying selection
BraA06g043800	BjuB036817	1.06533	1.12531	0.946704	Purifying selection
BraA06g043110	BjuB036885	0.00823124	0.226916	0.0362743	Purifying selection
BraA06g038230	BjuB037145	0.0182829	0.155975	0.117217	Purifying selection
BraA08g027610	BjuB043467	0.0215827	0.210388	0.102585	Purifying selection
BraA10g024910	BjuB044244	0.017805	0.274969	0.0647527	Purifying selection
BraA09g045520	BjuB046228	0.0178803	0.205093	0.0871811	Purifying selection
BraA04g025580	BjuO002544	0	0	0	Purifying selection
BraA02g031250	BjuO002713	0.0217632	0.0191704	1.13525	Positive selection
BraA05g006840	BjuO006022	0.0291948	0.231074	0.126344	Purifying selection
BraA05g006850	BjuO006023	0.00986383	0.21659	0.0455415	Purifying selection
BraA09g012800	BniB001992	0.00792945	0.263548	0.0300873	Purifying selection
BraA06g043110	BniB002873	0.00719985	0.256635	0.0280548	Purifying selection
BraA09g000620	BniB005520	0.0588792	0.249311	0.236167	Purifying selection
BraA04g005250	BniB007416	0.0093764	0.208171	0.0450419	Purifying selection
BraA06g030560	BniB009523	0.00998351	0.138665	0.0719972	Purifying selection
BraA09g015420	BniB011103	0.0135415	0.185241	0.0731019	Purifying selection
BraA05g006850	BniB012014	0.00985843	0.276015	0.035717	Purifying selection
BraA05g006840	BniB012015	0.01876	0.179541	0.104489	Purifying selection
BraA09g026750	BniB012633	0.00691539	0.195912	0.0352985	Purifying selection
BraA02g008870	BniB012815	0.0197691	0.184916	0.106909	Purifying selection
BraA01g013630	BniB013116	0.0267536	0.195008	0.137193	Purifying selection
BraA08g027610	BniB015246	0.0207296	0.200859	0.103204	Purifying selection
BraA04g027480	BniB016778	0	0.298817	0	Purifying selection
BraA05g006880	BniB016778	0.0227934	0.425744	0.0535377	Purifying selection
BraA04g026980	BniB016898	0.0261953	0.192547	0.136046	Purifying selection
BraA09g000620	BniB017298	0.0296572	0.153805	0.192823	Purifying selection
BraA02g030610	BniB022160	0.00168433	0.381896	0.00441045	Purifying selection
BraA02g030660	BniB022233	0.0262618	0.179941	0.145947	Purifying selection
BraA02g030590	BniB022237	0.0471833	0.158675	0.297358	Purifying selection
BraA02g005260	BniB023276	0.0298729	0.417511	0.07155	Purifying selection
BraA09g002880	BniB024768	0.0178509	0.206455	0.0864638	Purifying selection
BraA06g038230	BniB025346	0.0159591	0.16551	0.0964234	Purifying selection
BraA03g020580	BniB028315	0.0285968	0.245177	0.116637	Purifying selection
BraA06g043800	BniB029124	0.013703	0.0989146	0.138534	Purifying selection
BraA09g045520	BniB029962	0.0187289	0.194437	0.0963237	Purifying selection
BraA03g017580	BniB033945	0.0330956	0.343401	0.0963759	Purifying selection
BraA02g023500	BniB036525	0.0353824	0.211719	0.16712	Purifying selection
BraA09g019510	BniB037785	0.0271036	0.159334	0.170105	Purifying selection
BraA09g019760	BniB037882	0.00676824	0.162879	0.0415538	Purifying selection
BraA09g019750	BniB037883	0.0594862	0.200022	0.297398	Purifying selection
BraA07g040070	BniB045372	0.0656982	0.346038	0.189858	Purifying selection
BraA07g040060	BniB045373	0.0298441	0.233487	0.127819	Purifying selection
BjuA033237	BniB001992	0.00792945	0.258053	0.030728	Purifying selection
BjuB028327	BniB001992	0.0140744	0.282246	0.0498657	Purifying selection
BjuA025047	BniB002873	0.00719985	0.256635	0.0280548	Purifying selection
BjuB036885	BniB002873	0.00102354	0.0752264	0.0136061	Purifying selection
BjuB019318	BniB005520	0.00345275	0.00804657	0.429096	Purifying selection
BjuA014830	BniB007416	0.00161139	0.0240341	0.0670459	Purifying selection
BjuB034121	BniB009523	0	0	0	Purifying selection
BjuB028327	BniB011103	0.00253848	0.0198852	0.127657	Purifying selection
BjuB020151	BniB012014	0	0.358972	0	Purifying selection
BjuO006023	BniB012014	0.00163399	0.111421	0.014665	Purifying selection
BjuB020150	BniB012015	0.0188076	0.212764	0.0883966	Purifying selection
BjuO006022	BniB012015	0.0141243	0.119335	0.118358	Purifying selection
BjuB020400	BniB012386	0.535242	0.514487	1.04034	Positive selection
BjuA041505	BniB012815	0.0302739	0.192948	0.156902	Purifying selection
BjuB014361	BniB012815	0.0303189	0.122229	0.248051	Purifying selection
BjuA004063	BniB013116	0.0101206	0.17037	0.0594034	Purifying selection
BjuB012374	BniB013858	0.0335388	0.355851	0.0942493	Purifying selection
BjuB044244	BniB013858	0.00970299	0.0909631	0.106669	Purifying selection
BjuA022323	BniB015246	0.0740119	0.316421	0.233903	Purifying selection
BjuA030358	BniB015246	0.0232641	0.210541	0.110497	Purifying selection
BjuB043467	BniB015246	0.00864207	0.0614991	0.140523	Purifying selection
BjuA017191	BniB016778	0.000817216	0.282888	0.00288883	Purifying selection
BjuB026937	BniB016778	0	0.00800008	0	Purifying selection
BjuA026986	BniB019638	0.016612	0.232853	0.0713412	Purifying selection
BjuB025557	BniB019638	0.0691854	0.136839	0.505595	Purifying selection
BjuB025191	BniB021644	0.00950622	0.0399635	0.237872	Purifying selection
BjuB027703	BniB022159	0.00168397	0.0729547	0.0230825	Purifying selection
BjuA045482	BniB022233	0.00328408	0.0237905	0.138041	Purifying selection
BjuB027701	BniB022234	0.00325336	0.0130042	0.250177	Purifying selection
BjuA045487	BniB022237	0.046742	0.160142	0.291879	Purifying selection
BjuB027706	BniB022237	0.000855676	0.0132162	0.0647445	Purifying selection
BjuA041232	BniB023276	0.0303103	0.44359	0.0683295	Purifying selection
BjuB012374	BniB023276	0.00715711	0.0291653	0.245398	Purifying selection
BjuA031554	BniB024768	0.0178556	0.200326	0.0891328	Purifying selection
BjuB039954	BniB024768	0.00314734	0.0323313	0.0973464	Purifying selection
BjuA024365	BniB025346	0.0159612	0.16823	0.0948768	Purifying selection
BjuB037145	BniB025346	0.00619199	0.0598937	0.103383	Purifying selection
BjuB016542	BniB028315	0.0230404	0.237852	0.0968689	Purifying selection
BjuA025105	BniB029124	0	0	0	Purifying selection
BjuB046228	BniB029962	0.000821524	0.0721276	0.0113899	Purifying selection
BjuA010027	BniB033945	0.0255163	0.297661	0.0857226	Purifying selection
BjuB016166	BniB033945	0.00209717	0.032864	0.0638137	Purifying selection
BjuA007560	BniB036525	0.034513	0.215235	0.16035	Purifying selection
BjuB011128	BniB036525	0.00577203	0.00760302	0.759176	Purifying selection
BjuA033685	BniB037785	0.0249289	0.160689	0.155137	Purifying selection
BjuA044495	BniB037883	0	0	0	Purifying selection
BjuB001330	BniB037883	0	0	0	Purifying selection
BjuA022323	BniB041568	0.02908	0.148491	0.195837	Purifying selection
BjuB017995	BniB041568	0.0291643	0.0432506	0.67431	Purifying selection
BjuB043467	BniB041568	0.0892442	0.367692	0.242715	Purifying selection
BjuB014994	BniB042367	0.00235133	0.113387	0.0207371	Purifying selection
BjuA029536	BniB045371	0	0	0	Purifying selection
BjuO013248	BniB047597	0.00562408	0.0395996	0.142024	Purifying selection
BnaC09g17510D	AT5G43350	0.0487518	0.488725	0.0997531	Purifying selection
BnaA05g06200D	AT2G38940	0.0485182	0.593252	0.0817835	Purifying selection
BnaC04g06470D	AT2G38940	0.0485966	0.637111	0.0762764	Purifying selection
BnaC03g18410D	AT2G32830	0.0435523	0.543373	0.0801517	Purifying selection
BnaC04g06470D	AT3G54700	0.0835988	1.30158	0.0642287	Purifying selection
BnaA04g04020D	AT3G54700	0.0369247	0.641639	0.0575476	Purifying selection
BnaA09g34510D	AT3G54700	0.044764	0.523557	0.0854996	Purifying selection
BnaC04g26100D	AT3G54700	0.0313403	0.613387	0.0510939	Purifying selection
BnaC08g25460D	AT3G54700	0.0457897	0.49621	0.092279	Purifying selection
BnaA08g21590D	AT1G20860	0.0645985	0.500623	0.129036	Purifying selection
BnaC08g19520D	AT1G20860	0.0644599	0.498042	0.129427	Purifying selection
BnaA07g21370D	AT1G20860	0.145947	1.21239	0.120379	Purifying selection
BnaA07g32740D	AT1G20860	0.13565	1.30229	0.104163	Purifying selection
BnaA02g18110D	AT1G76430	0.0754989	0.564978	0.133631	Purifying selection
BnaA07g21370D	AT1G76430	0.0701869	0.617659	0.113634	Purifying selection
BnaA07g32740D	AT1G76430	0.0526369	0.513472	0.102512	Purifying selection
BnaC06g21850D	AT1G76430	0.0683785	0.654012	0.104552	Purifying selection
BnaA06g32820D	AT3G26570	0.047845	0.523385	0.0914146	Purifying selection
BnaC07g23650D	AT3G26570	0.0456516	0.522578	0.0873584	Purifying selection
BnaC09g01110D	AT3G26570	0.0497722	0.496606	0.100225	Purifying selection
BnaA02g01980D	AT5G14040	0.0388133	0.58981	0.0658064	Purifying selection
BnaA03g04680D	AT5G14040	0.0346601	0.447103	0.0775216	Purifying selection
BnaC02g05120D	AT5G14040	0.0497841	0.656369	0.0758478	Purifying selection
BnaC03g06210D	AT5G14040	0.0358622	0.455832	0.0786741	Purifying selection
BnaA10g19590D	AT5G14040	0.0225158	0.302604	0.0744067	Purifying selection
BnaA06g19110D	AT3G48850	0.0600384	0.351456	0.170828	Purifying selection
BnaC03g52730D	AT3G48850	0.0500062	0.317617	0.157442	Purifying selection
BnaA06g25890D	AT2G17270	0.0237772	0.428775	0.0554538	Purifying selection
BnaC03g47550D	AT2G17270	0.024489	0.458895	0.0533652	Purifying selection
BnaA05g12390D	AT2G29650	0.0131269	0.428883	0.0306072	Purifying selection
BnaC04g15030D	AT2G29650	0.0119809	0.485962	0.0246539	Purifying selection
BnaA04g21790D	AT2G38060	0.1309	0.51608	0.253644	Purifying selection
BnaC04g45640D	AT2G38060	0.132985	0.495151	0.268574	Purifying selection
BnaA06g17700D	AT3G46980	0.030084	0.344107	0.0874265	Purifying selection
BnaC03g56250D	AT3G46980	0.0306426	0.358496	0.0854754	Purifying selection
BnaA03g27140D	AT4G00370	0.0928737	0.371321	0.250117	Purifying selection
BnaC03g32140D	AT4G00370	0.0998952	0.401844	0.248592	Purifying selection
BnaA02g04870D	AT5G20380	0.0726707	0.313915	0.231498	Purifying selection
BnaC07g17900D	AT5G44370	0.0222504	0.412395	0.0539542	Purifying selection
BnaC09g12880D	AT1G63010	0.044577	0.487958	0.0913542	Purifying selection
BnaA09g12960D	AT1G63010	0.043949	0.512603	0.085737	Purifying selection
BnaA09g21340D	AT4G11810	0.0398701	0.416652	0.0956917	Purifying selection
BnaC09g23750D	AT4G11810	0.0391931	0.406875	0.0963272	Purifying selection
BnaA01g12800D	AT4G11810	0.0972548	0.791882	0.122815	Purifying selection
BnaC01g14580D	AT4G11810	0.0930104	0.808203	0.115083	Purifying selection
BnaA09g21340D	AT4G22990	0.0864253	0.735011	0.117584	Purifying selection
BnaC09g23750D	AT4G22990	0.0867378	0.718203	0.120771	Purifying selection
BnaA01g12800D	AT4G22990	0.0471884	0.409363	0.115273	Purifying selection
BnaC01g14580D	AT4G22990	0.0442525	0.410727	0.107742	Purifying selection
BnaA02g22210D	BnaC02g30230D	0.00679699	0.469614	0.0144736	Purifying selection
BnaA06g36760D	BnaC07g17060D	0.0534528	0.11931	0.448015	Purifying selection
BnaA09g16460D	BnaC09g17520D	0.0957229	0.226546	0.422531	Purifying selection
BnaA09g16440D	BnaC09g17510D	0.0148495	0.486143	0.0305456	Purifying selection
BnaA02g22190D	BnaC02g30210D	0	0	0	Purifying selection
BnaA09g16490D	BnaC09g17550D	0.0203784	0.0170317	1.1965	Positive selection
BnaA05g06200D	BnaC04g06470D	0.00449868	0.111127	0.0404823	Purifying selection
BnaA05g06210D	BnaC04g06480D	0.00518771	0.113621	0.0456579	Purifying selection
BnaA04g22280D	BnaC04g46050D	0.000849437	0.089594	0.00948096	Purifying selection
BnaA03g15270D	BnaC03g18410D	0.0150958	0.108228	0.139482	Purifying selection
BnaA02g22170D	BnaC02g30190D	0.00266904	0	0	Purifying selection
BnaA09g16420D	BnaC09g17490D	0.00897319	0.0370446	0.242227	Purifying selection
BnaA04g04020D	BnaA09g34510D	0.0449346	0.342498	0.131196	Purifying selection
BnaA04g04020D	BnaC04g26100D	0.00340161	0.177792	0.0191325	Purifying selection
BnaA04g04020D	BnaC08g25460D	0.0449346	0.321683	0.139686	Purifying selection
BnaA09g34510D	BnaC08g25460D	0.00246711	0.0905907	0.0272336	Purifying selection
BnaA06g14710D	BnaC05g16100D	0.0122047	0.078951	0.154586	Purifying selection
BnaA08g21590D	BnaC08g19520D	0.0145711	0.0846371	0.172159	Purifying selection
BnaA07g21370D	BnaC06g21850D	0.00329128	0.0484039	0.0679963	Purifying selection
BnaA07g32730D	BnaC06g37180D	0.0499352	0.216649	0.230489	Purifying selection
BnaA06g32820D	BnaC07g23650D	0.00735395	0.0945096	0.0778117	Purifying selection
BnaA02g01980D	BnaC02g05120D	0.03157	0.21119	0.149487	Purifying selection
BnaA03g04680D	BnaC03g06210D	0.00588123	0.105902	0.0555344	Purifying selection
BnaA10g19590D	BnaC03g06210D	0.0192139	0.405756	0.0473533	Purifying selection
BnaA10g19590D	BnaC09g43140D	0	0.0805806	0	Purifying selection
BnaA06g25890D	BnaC03g47550D	0.00856235	0.0756845	0.113132	Purifying selection
BnaA05g12390D	BnaC04g15030D	0.00346071	0.0817326	0.0423419	Purifying selection
BnaA04g21790D	BnaC04g45640D	0.0135622	0.0871747	0.155574	Purifying selection
BnaA06g17700D	BnaC03g56250D	0.00805755	0.0517128	0.155814	Purifying selection
BnaA03g27140D	BnaC03g32140D	0.00851314	0.0382248	0.222712	Purifying selection
BnaA09g21340D	BnaC09g23750D	0.00372479	0.0542091	0.0687115	Purifying selection
BnaA01g12800D	BnaC01g14580D	0.00664526	0.14464	0.0459433	Purifying selection
AT4G11810	BraA01g013630	0.111434	0.760205	0.146585	Purifying selection
AT4G22990	BraA01g013630	0.0647921	0.429274	0.150934	Purifying selection
AT5G44370	BraA02g031250	0.0202032	0.348149	0.0580305	Purifying selection
AT5G43370	BraA02g030600	0.0418599	0.626802	0.0667833	Purifying selection
AT5G43340	BraA02g030590	0.115868	0.502944	0.23038	Purifying selection
AT1G20860	BraA02g023500	0.161287	1.25076	0.128951	Purifying selection
AT1G76430	BraA02g023500	0.0773398	0.537811	0.143805	Purifying selection
AT5G20380	BraA02g008870	0.0643875	0.317125	0.203035	Purifying selection
AT5G14040	BraA02g005260	0.0532406	0.666748	0.0798512	Purifying selection
AT4G00370	BraA03g030140	0.0878053	0.375761	0.233673	Purifying selection
AT2G38940	BraA03g020580	0.0620883	0.561628	0.110551	Purifying selection
AT3G54700	BraA03g020580	0.0768738	1.29459	0.0593808	Purifying selection
AT2G32830	BraA03g017580	0.0413272	0.572868	0.0721408	Purifying selection
AT5G14040	BraA03g006090	0.0346601	0.440662	0.0786547	Purifying selection
AT2G38940	BraA04g027480	0.0235963	0.55727	0.0423427	Purifying selection
AT3G54700	BraA04g027480	0.0624825	1.32708	0.0470828	Purifying selection
AT2G38060	BraA04g026980	0.1309	0.51608	0.253644	Purifying selection
AT3G54700	BraA04g005250	0.0360616	0.611368	0.0589851	Purifying selection
AT2G29650	BraA05g014530	0.0131294	0.434755	0.0301996	Purifying selection
AT2G38940	BraA05g006840	0.0485182	0.599211	0.0809701	Purifying selection
AT3G54700	BraA05g006840	0.0834595	1.4019	0.0595331	Purifying selection
AT5G43350	BraA06g043770	0.11211	1.28615	0.0871669	Purifying selection
AT5G44370	BraA06g043110	0.0224072	0.470124	0.0476624	Purifying selection
AT3G26570	BraA06g038230	0.0451026	0.521251	0.0865276	Purifying selection
AT2G17270	BraA06g030560	0.0244979	0.379369	0.0645752	Purifying selection
AT3G48850	BraA06g024780	0.0619897	0.332237	0.186583	Purifying selection
AT3G46980	BraA06g019930	0.0294438	0.365186	0.0806269	Purifying selection
AT1G20860	BraA06g016300	0.103265	0.358108	0.288363	Purifying selection
AT1G76430	BraA06g016300	0.154113	0.988475	0.15591	Purifying selection
AT1G20860	BraA07g040000	0.235934	1.35892	0.173619	Purifying selection
AT1G76430	BraA07g040000	0.105457	0.518489	0.203393	Purifying selection
AT1G20860	BraA07g027400	0.140385	1.99231	0.0704636	Purifying selection
AT1G76430	BraA07g027400	0.0634764	0.83093	0.0763921	Purifying selection
AT2G17270	BraA07g003680	0.0584036	0.313401	0.186354	Purifying selection
AT1G20860	BraA08g027610	0.0616046	0.493911	0.124728	Purifying selection
AT1G76430	BraA08g027610	0.132146	1.19859	0.110251	Purifying selection
AT2G38940	BraA09g045520	0.0895288	1.48886	0.0601324	Purifying selection
AT3G54700	BraA09g045520	0.044764	0.523557	0.0854996	Purifying selection
AT4G11810	BraA09g026750	0.0388884	0.418039	0.0930256	Purifying selection
AT4G22990	BraA09g026750	0.0798115	0.745441	0.107066	Purifying selection
AT5G43370	BraA09g019760	0.0492871	0.539728	0.0913185	Purifying selection
AT5G43340	BraA09g019750	0.0992228	0.47062	0.210834	Purifying selection
AT1G63010	BraA09g015420	0.0515504	0.501624	0.102767	Purifying selection
AT1G63010	BraA09g012800	0.041395	0.4426	0.093527	Purifying selection
AT4G11810	BraA09g012800	0.150831	1.76889	0.0852688	Purifying selection
AT3G26570	BraA09g002880	0.0497755	0.500872	0.0993778	Purifying selection
AT4G00370	BraA09g000620	0.0648371	0.356783	0.181727	Purifying selection
AT5G14040	BraA10g024910	0.0311386	0.354583	0.0878176	Purifying selection
BnaA01g12800D	Bol014972	0.00684825	0.147482	0.0464345	Purifying selection
BnaC01g14580D	Bol014972	0	0.00207469	0	Purifying selection
BnaA02g22230D	Bol024208	0.0619852	0.130412	0.475302	Purifying selection
BnaC02g30230D	Bol024208	0.0619852	0.135471	0.457553	Purifying selection
BnaA02g18110D	Bol039237	0.0049349	0.063502	0.0777126	Purifying selection
BnaA07g21370D	Bol039237	0.0864359	0.434767	0.19881	Purifying selection
BnaA07g32740D	Bol039237	0.0647116	0.333044	0.194304	Purifying selection
BnaC06g21850D	Bol039237	0.0864485	0.462814	0.186789	Purifying selection
BnaA02g04870D	Bol036142	0.011159	0.111209	0.100343	Purifying selection
BnaA02g01980D	Bol034267	0.0178098	0.557182	0.0319641	Purifying selection
BnaA03g04680D	Bol034267	0.00315044	0.146937	0.0214407	Purifying selection
BnaA10g19590D	Bol034267	0.0168254	0.422634	0.0398107	Purifying selection
BnaC03g06210D	Bol034267	0.00314548	0.0649865	0.0484021	Purifying selection
BnaC09g43140D	Bol034267	0.0168411	0.412734	0.0408039	Purifying selection
BnaA03g27140D	Bol010747	0.00852282	0.0521711	0.163363	Purifying selection
BnaC03g32140D	Bol010747	0.00674541	0.0242174	0.278536	Purifying selection
BnaC04g44990D	Bol037757	0	0	0	Purifying selection
BnaA04g21790D	Bol025275	0.014366	0.0836291	0.171782	Purifying selection
BnaC04g45640D	Bol025275	0	0.00259628	0	Purifying selection
BnaA05g12390D	Bol017628	0.00433027	0.0905907	0.0478004	Purifying selection
BnaC04g15030D	Bol017628	0.00259591	0.0188859	0.137452	Purifying selection
BnaA06g14710D	Bol026994	0.0171214	0.0906158	0.188945	Purifying selection
BnaA08g21590D	Bol026994	0.10973	0.325013	0.337616	Purifying selection
BnaC05g16100D	Bol026994	0.00463084	0.0101097	0.45806	Purifying selection
BnaC08g19520D	Bol026994	0.102619	0.308771	0.332348	Purifying selection
BnaA07g21370D	Bol026995	0.161346	1.53374	0.105198	Purifying selection
BnaA07g32740D	Bol026995	0.128193	1.34733	0.0951457	Purifying selection
BnaC05g16110D	Bol026995	0.0195299	0.0081819	2.38697	Purifying selection
BnaA07g21370D	Bol027632	0.115657	0.445045	0.259878	Purifying selection
BnaA07g32730D	Bol027632	0.0767136	0.302394	0.253687	Purifying selection
BnaA02g18110D	Bol039859	0.084609	0.477088	0.177345	Purifying selection
BnaA07g21370D	Bol039859	0.00329128	0.0484039	0.0679963	Purifying selection
BnaA07g32740D	Bol039859	0.0638546	0.404803	0.157743	Purifying selection
BnaC06g21850D	Bol039859	0	0	0	Purifying selection
BnaC06g37180D	Bol039859	0.119557	0.502531	0.237911	Purifying selection
BnaC06g21850D	Bol027634	0.119557	0.502531	0.237911	Purifying selection
BnaC06g37200D	Bol027633	0.0809977	0.126562	0.639984	Purifying selection
BnaA06g25890D	Bol023853	0.00856235	0.0756845	0.113132	Purifying selection
BnaC03g47550D	Bol023853	0	0	0	Purifying selection
BnaA06g36750D	Bol027124	0.0874863	0.137871	0.634554	Purifying selection
BnaA06g32820D	Bol042818	0.00813331	0.097025	0.0838269	Purifying selection
BnaC07g23650D	Bol042818	0.00231452	0.029809	0.0776449	Purifying selection
BnaC09g01110D	Bol042818	0.0329922	0.386849	0.0852845	Purifying selection
BnaA06g25890D	Bol017689	0.0339941	0.325215	0.104528	Purifying selection
BnaC03g47550D	Bol017689	0.0317956	0.368381	0.0863119	Purifying selection
BnaC07g17900D	Bol006387	0	0.030144	0	Purifying selection
BnaA07g32740D	Bol007015	0.137593	1.38777	0.0991467	Purifying selection
BnaA08g21590D	Bol007015	0.0145646	0.109497	0.133014	Purifying selection
BnaC08g19520D	Bol007015	0.00174292	0.0304049	0.0573237	Purifying selection
BnaA06g32820D	Bol032193	0.0359206	0.379128	0.0947454	Purifying selection
BnaC07g23650D	Bol032193	0.0317508	0.373915	0.0849144	Purifying selection
BnaC09g01110D	Bol032193	0.00313153	0.0421657	0.0742673	Purifying selection
BnaA02g01980D	Bol043389	0.00643263	0.425027	0.0151346	Purifying selection
BnaA10g19590D	Bol043389	0	0.0805806	0	Purifying selection
BnaC02g05120D	Bol043389	0.0113057	0.423189	0.0267155	Purifying selection
BnaC03g06210D	Bol043389	0.0168007	0.40838	0.0411399	Purifying selection
BnaC09g43140D	Bol043389	0	0	0	Purifying selection
BnaA03g27140D	Bol011516	0.0514698	0.248518	0.207107	Purifying selection
BnaC03g32140D	Bol011516	0.0684499	0.267697	0.2557	Purifying selection
BraA01g013630	BnaA01g12800D	0.0236945	0.078027	0.30367	Purifying selection
BraA09g026750	BnaA01g12800D	0.0988601	0.83463	0.118448	Purifying selection
BraA09g019830	BnaA02g22230D	0.0025876	0.581502	0.00444986	Purifying selection
BraA02g023500	BnaA02g18110D	0.000820401	0.0337063	0.0243397	Purifying selection
BraA02g005260	BnaA02g01980D	0	0.00377597	0	Purifying selection
BraA03g006090	BnaA02g01980D	0.0333577	0.551208	0.0605174	Purifying selection
BraA10g024910	BnaA02g01980D	0.0270822	0.476992	0.0567772	Purifying selection
BraA02g008870	BnaA02g04870D	0.00771105	0.0780285	0.0988234	Purifying selection
BraA03g020580	BnaA03g18250D	0.00251643	0.0329875	0.0762844	Purifying selection
BraA03g039090	BnaA03g35470D	0.0289165	0.02414	1.19786	Positive selection
BraA02g005260	BnaA03g04680D	0.0317702	0.59623	0.0532851	Purifying selection
BraA03g006090	BnaA03g04680D	0.00234972	0.0035232	0.666927	Purifying selection
BraA10g024910	BnaA03g04680D	0.0344595	0.416008	0.0828337	Purifying selection
BraA03g030140	BnaA03g27140D	0.00254777	0.0297202	0.0857252	Purifying selection
BraA09g000620	BnaA03g27140D	0.0555372	0.290092	0.191447	Purifying selection
BraA04g027480	BnaA04g22280D	0.000849558	0	0	Purifying selection
BraA04g005250	BnaA04g04020D	0.000810263	0.0813501	0.0099602	Purifying selection
BraA09g045520	BnaA04g04020D	0.0449346	0.334103	0.134493	Purifying selection
BraA04g026980	BnaA04g21790D	0	0	0	Purifying selection
BraA05g006840	BnaA05g06200D	0	0.00270149	0	Purifying selection
BraA04g027480	BnaA05g06210D	0.0224074	0.468717	0.0478058	Purifying selection
BraA05g006850	BnaA05g06210D	0.000849558	0.0027279	0.311433	Purifying selection
BraA03g020580	BnaA05g06230D	0.0487512	0.428482	0.113777	Purifying selection
BraA05g014530	BnaA05g12390D	0	0.0271277	0	Purifying selection
BraA02g030610	BnaA06g36750D	0.00180207	0.600248	0.00300221	Purifying selection
BraA09g019820	BnaA06g36750D	0.00360876	0.458034	0.0078788	Purifying selection
BraA06g016300	BnaA06g14710D	0.00303184	0	0	Purifying selection
BraA06g038230	BnaA06g32820D	0.00306945	0.0203096	0.151133	Purifying selection
BraA09g002880	BnaA06g32820D	0.0334692	0.401741	0.0833105	Purifying selection
BraA06g024780	BnaA06g19110D	0.00122187	0.0255266	0.0478666	Purifying selection
BraA06g030560	BnaA06g25890D	0.00284428	0.0368455	0.0771948	Purifying selection
BraA07g003680	BnaA06g25890D	0.0547159	0.280984	0.19473	Purifying selection
BraA06g019930	BnaA06g17700D	0.00337815	0.033204	0.101739	Purifying selection
BraA02g023500	BnaA07g21370D	0.0855282	0.439027	0.194813	Purifying selection
BraA06g016310	BnaA07g21370D	0.379727	2.92956	0.129619	Purifying selection
BraA07g040060	BnaA07g21370D	0.0684417	0.353495	0.193614	Purifying selection
BraA07g027400	BnaA07g21370D	0.0106369	0.0461019	0.230726	Purifying selection
BraA07g040000	BnaA07g32730D	0.0109216	0.0109454	0.997829	Purifying selection
BraA02g023500	BnaA07g32740D	0.0584702	0.340747	0.171594	Purifying selection
BraA06g016310	BnaA07g32740D	0.349075	2.10431	0.165885	Purifying selection
BraA07g040060	BnaA07g32740D	0.0122622	0.0828033	0.148088	Purifying selection
BraA07g027400	BnaA07g32740D	0.0665769	0.308406	0.215874	Purifying selection
BraA08g027610	BnaA07g32740D	0.131989	1.48669	0.0887804	Purifying selection
BraA06g016300	BnaA08g21590D	0.0938176	0.278326	0.337078	Purifying selection
BraA08g027610	BnaA08g21590D	0	0.00535956	0	Purifying selection
BraA09g019830	BnaA09g16490D	0.00129394	0.0383879	0.033707	Purifying selection
BraA04g005250	BnaA09g34510D	0.0449282	0.351189	0.127932	Purifying selection
BraA09g045520	BnaA09g34510D	0	0.0467612	0	Purifying selection
BraA09g015420	BnaA09g12960D	0.00190215	0.00983298	0.193445	Purifying selection
BraA09g012800	BnaA09g12960D	0.018482	0.296504	0.0623329	Purifying selection
BraA01g013630	BnaA09g21340D	0.119332	0.808328	0.147628	Purifying selection
BraA09g026750	BnaA09g21340D	0.000626894	0.0415187	0.0150991	Purifying selection
BraA02g005260	BnaA10g19590D	0.00804189	0.426649	0.018849	Purifying selection
BraA03g006090	BnaA10g19590D	0.0225007	0.363194	0.0619522	Purifying selection
BraA10g024910	BnaA10g19590D	0	0.0292839	0	Purifying selection
BraA01g013630	BnaC01g14580D	0.0280203	0.167094	0.167691	Purifying selection
BraA02g030610	BnaC02g30240D	0.000931099	0.0146632	0.0634989	Purifying selection
BraA02g030660	BnaC02g30270D	0.00703199	0.0335251	0.209753	Purifying selection
BraA06g043770	BnaC02g30270D	0.0520627	0.430594	0.120909	Purifying selection
BraA02g005260	BnaC02g05120D	0.00877753	0.172666	0.0508352	Purifying selection
BraA03g006090	BnaC02g05120D	0.047081	0.535124	0.0879815	Purifying selection
BraA10g024910	BnaC02g05120D	0.0607192	0.503952	0.120486	Purifying selection
BraA03g017580	BnaC03g18410D	0.00896384	0.110068	0.0814394	Purifying selection
BraA02g005260	BnaC03g06210D	0.0304858	0.575755	0.0529493	Purifying selection
BraA03g006090	BnaC03g06210D	0.0082467	0.101851	0.0809681	Purifying selection
BraA10g024910	BnaC03g06210D	0.0344156	0.458182	0.0751133	Purifying selection
BraA06g024780	BnaC03g52730D	0.00612186	0.0677364	0.0903777	Purifying selection
BraA06g030560	BnaC03g47550D	0.00855828	0.0858419	0.0996981	Purifying selection
BraA07g003680	BnaC03g47550D	0.0614347	0.328972	0.186747	Purifying selection
BraA06g019930	BnaC03g56250D	0.00678066	0.065458	0.103588	Purifying selection
BraA03g030140	BnaC03g32140D	0.00936847	0.046697	0.200622	Purifying selection
BraA09g000620	BnaC03g32140D	0.0565708	0.267732	0.211296	Purifying selection
BraA03g020580	BnaC04g06470D	0.0635911	0.464137	0.137009	Purifying selection
BraA04g027480	BnaC04g06470D	0.0446354	0.509458	0.0876133	Purifying selection
BraA05g006840	BnaC04g06470D	0.00449868	0.114245	0.0393775	Purifying selection
BraA04g027480	BnaC04g46050D	0.00169972	0.0896156	0.0189668	Purifying selection
BraA04g005250	BnaC04g26100D	0.00340209	0.1674	0.0203231	Purifying selection
BraA09g045520	BnaC04g26100D	0.0407057	0.33556	0.121307	Purifying selection
BraA05g014530	BnaC04g15030D	0.00346121	0.0816942	0.0423679	Purifying selection
BraA04g026980	BnaC04g45640D	0.0135622	0.0871747	0.155574	Purifying selection
BraA06g016300	BnaC05g16100D	0.0152833	0.0790204	0.193409	Purifying selection
BraA06g016310	BnaC05g16110D	0.0701163	0.192405	0.36442	Purifying selection
BraA02g023500	BnaC06g21850D	0.0855407	0.467216	0.183086	Purifying selection
BraA07g040060	BnaC06g21850D	0.0656006	0.40755	0.160963	Purifying selection
BraA07g027400	BnaC06g21850D	0.0160101	0.0952716	0.168047	Purifying selection
BraA07g040000	BnaC06g37180D	0.0669322	0.244226	0.274058	Purifying selection
BraA06g038230	BnaC07g23650D	0.0065756	0.0894626	0.0735011	Purifying selection
BraA02g031250	BnaC07g17900D	0.119226	0.528807	0.225462	Purifying selection
BraA06g043110	BnaC07g17900D	0.00425282	0.128214	0.0331697	Purifying selection
BraA04g005250	BnaC08g25460D	0.0449282	0.325982	0.137824	Purifying selection
BraA09g045520	BnaC08g25460D	0.00246711	0.0905907	0.0272336	Purifying selection
BraA06g016300	BnaC08g19520D	0.0880462	0.263146	0.334591	Purifying selection
BraA08g027610	BnaC08g19520D	0.0145711	0.0907363	0.160587	Purifying selection
BraA06g043780	BnaC09g17510D	0.0147296	0.439377	0.033524	Purifying selection
BraA09g019760	BnaC09g17510D	0.00265958	0.0427466	0.0622173	Purifying selection
BraA06g038230	BnaC09g01110D	0.0338626	0.362743	0.0933517	Purifying selection
BraA09g002880	BnaC09g01110D	0.00470313	0.118107	0.0398209	Purifying selection
BraA09g015420	BnaC09g12880D	0.00638539	0.107496	0.0594015	Purifying selection
BraA09g012800	BnaC09g12880D	0.0187923	0.316632	0.0593506	Purifying selection
BraA01g013630	BnaC09g23750D	0.119276	0.775077	0.15389	Purifying selection
BraA09g026750	BnaC09g23750D	0.00313841	0.0788238	0.0398155	Purifying selection
AT4G11810	Bol014972	0.0937982	0.82161	0.114164	Purifying selection
AT4G22990	Bol014972	0.045644	0.404007	0.112978	Purifying selection
AT5G43370	Bol024208	0.114167	0.862942	0.1323	Purifying selection
AT5G43340	Bol024209	0.110942	0.528454	0.209937	Purifying selection
AT1G20860	Bol039237	0.163332	1.31059	0.124625	Purifying selection
AT1G76430	Bol039237	0.0791623	0.522563	0.151489	Purifying selection
AT5G20380	Bol036142	0.0479773	0.309084	0.155224	Purifying selection
AT5G14040	Bol034267	0.0231617	0.419043	0.0552728	Purifying selection
AT4G00370	Bol010747	0.0951031	0.396937	0.239593	Purifying selection
AT2G38060	Bol025275	0.135254	0.486161	0.278208	Purifying selection
AT2G29650	Bol017628	0.0108336	0.485565	0.0223113	Purifying selection
AT1G20860	Bol026994	0.115005	0.416797	0.275927	Purifying selection
AT1G76430	Bol026994	0.176873	1.09597	0.161384	Purifying selection
AT1G20860	Bol027632	0.181911	1.45633	0.124911	Purifying selection
AT1G76430	Bol027632	0.110238	0.697889	0.157959	Purifying selection
AT1G20860	Bol039859	0.148523	1.25913	0.117957	Purifying selection
AT1G76430	Bol039859	0.0683785	0.654012	0.104552	Purifying selection
AT2G17270	Bol023853	0.024489	0.458895	0.0533652	Purifying selection
AT5G43350	Bol027124	0.105064	0.793205	0.132455	Purifying selection
AT3G26570	Bol042818	0.0464792	0.526811	0.0882274	Purifying selection
AT2G17270	Bol017689	0.0296126	0.297088	0.0996763	Purifying selection
AT5G44370	Bol006387	0.0181717	0.426503	0.0426062	Purifying selection
AT1G20860	Bol007015	0.0618654	0.515356	0.120044	Purifying selection
AT1G76430	Bol007015	0.135007	1.21615	0.111012	Purifying selection
AT3G26570	Bol032193	0.0497655	0.501275	0.0992777	Purifying selection
AT5G14040	Bol043389	0.0209045	0.330679	0.0632169	Purifying selection
AT4G00370	Bol011516	0.0650646	0.379148	0.171607	Purifying selection
BraA09g019760	Bol005631	0.0025288	0.0383295	0.0659753	Purifying selection
BraA04g025580	Bol037757	0.00789221	0.0777394	0.101521	Purifying selection
BraA02g030610	Bol024208	0.0548876	0.119619	0.458853	Purifying selection
BraA02g030590	Bol024209	0.00686946	0.0105705	0.649869	Purifying selection
BraA08g027610	Bol007015	0.013717	0.126425	0.1085	Purifying selection
BraA06g016300	Bol026994	0.0202715	0.0906965	0.223509	Purifying selection
BraA06g016310	Bol026995	0.035794	0.148633	0.240822	Purifying selection
BraA02g023500	Bol039237	0.00576095	0.0607325	0.0948577	Purifying selection
BraA07g027400	Bol039859	0.0124282	0.101496	0.12245	Purifying selection
BraA07g040000	Bol027634	0.0669322	0.244226	0.274058	Purifying selection
BraA09g002880	Bol032193	0.0062766	0.107567	0.0583508	Purifying selection
BraA06g038230	Bol042818	0.00735395	0.091964	0.0799656	Purifying selection
BraA03g006090	Bol034267	0.00315044	0.146937	0.0214407	Purifying selection
BraA10g024910	Bol043389	0	0.0805467	0	Purifying selection
BraA06g024780	Bol003472	0.00611998	0.059957	0.102073	Purifying selection
BraA02g005260	Bol004240	0.00320856	0.137954	0.0232582	Purifying selection
BraA06g030560	Bol023853	0.00855828	0.0858419	0.0996981	Purifying selection
BraA05g014530	Bol017628	0.00433089	0.0905479	0.0478298	Purifying selection
BraA04g026980	Bol025275	0.014366	0.0836291	0.171782	Purifying selection
BraA06g019930	Bol019565	0.00614578	0.0676744	0.0908139	Purifying selection
BraA03g030140	Bol010747	0.00937912	0.0550453	0.170389	Purifying selection
BraA09g000620	Bol011516	0.0245504	0.117174	0.209522	Purifying selection
BraA02g008870	Bol036142	0.00679603	0.104148	0.0652533	Purifying selection
BraA06g043110	Bol006387	0.00513349	0.158665	0.0323543	Purifying selection
BraA09g012800	Bol029704	0.00677257	0.0562921	0.120311	Purifying selection
BraA09g026750	Bol008313	0.00376609	0.0857157	0.043937	Purifying selection
BraA01g013630	Bol014972	0.0289042	0.168196	0.171848	Purifying selection
BjuA045486	BjuB027705	0.00422202	0.183477	0.0230112	Purifying selection
BjuA025105	BjuB036817	0	0	0	Purifying selection
BjuA017191	BjuB026937	0.000817105	0.286913	0.00284792	Purifying selection
BjuA010027	BjuB016166	0.0176679	0.238906	0.0739533	Purifying selection
BjuA045487	BjuB027706	0.0476596	0.16986	0.280582	Purifying selection
BjuA044495	BjuB001330	0	0	0	Purifying selection
BjuA035717	BjuB046228	0.0187224	0.219203	0.085411	Purifying selection
BjuA014830	BjuB023147	0.00406092	0.0608488	0.0667379	Purifying selection
BjuA030358	BjuB043467	0.0207482	0.220168	0.0942382	Purifying selection
BjuA007561	BjuB011128	0.0343183	0.222816	0.154021	Purifying selection
BjuA026986	BjuB025557	0.0848336	0.347103	0.244405	Purifying selection
BjuA024365	BjuB037145	0.0182853	0.161389	0.113299	Purifying selection
BjuA047397	BjuB044244	0.0178069	0.28024	0.0635415	Purifying selection
BjuB044244	BjuB012374	0.0316522	0.341458	0.0926972	Purifying selection
BjuA041232	BjuB012374	0.0301123	0.430855	0.0698897	Purifying selection
BjuA025047	BjuB036885	0.00823124	0.231134	0.0356124	Purifying selection
