# Supplementary material for: Genome-Wide Analysis of Phosphorus Transporter Genes in Brassica and Their Roles in Heavy Metal Stress Tolerance
Source: Int J Mol Sci. 2020 Mar 23;21(6):2209. doi: 10.3390/ijms21062209 (PMC7139346; doi:10.3390/ijms21062209)
Supplement: Supplementary file 1 [file ijms-21-02209-s001.zip › Table S3.xlsx]

## Sheet: 英文版
Table S3. B. napus ZS11 tissues and organs used in this study.
No.	Name	Stage	Sample
1	Ro_48h	Seed germination	Radicle
2	Ro_72h	Seed germination	Radicle
3	Hy_48h	Seed germination	Hypocotyl
4	Hy_72h	Seed germination	Hypocotyl
5	Co_48h	Seed germination	Cotyledon
6	Co_72h	Seed germination	Cotyledon
7	Ro_b	Buding	Root
8	St_b	Buding	Stem
9	LeY_b	Buding	Young leaf
10	LeO_b	Buding	Old leaf
11	Bu_b	Buding	Bud
12	Se_21d	21 days after flowering (DAF)	Seed
13	Se_27d	27 days after flowering (DAF)
14	Se_35d	35 days after flowering (DAF)
15	Fu_27d	27 days after flowering (DAF)	Funicle
16	Fu_35d	35 days after flowering (DAF)
17	SP_21d	21 days after flowering (DAF)	Seed coat
18	SP_27d	27 days after flowering (DAF)
19	SP_35d	35 days after flowering (DAF)

## Sheet: 中文版
材料	编号	时期	样品名
ZS11	Ro_48h	种子萌发	胚根
ZS11	Ro_72h	种子萌发	胚根
ZS11	Hy_48h	种子萌发	下胚轴
ZS11	Hy_72h	种子萌发	下胚轴
ZS11	Co_48h	种子萌发	子叶
ZS11	Co_72h	种子萌发	子叶
ZS11	Ro_b	蕾期	根
ZS11	St_b	蕾期	茎秆
ZS11	LeY_b	蕾期	幼叶
ZS11	LeO_b	蕾期	成熟叶片
ZS11	Bu_b	蕾期	蕾
ZS11	Se_21d	青荚期	种子
ZS11	Se_27d	青荚期	种子
ZS11	Se_35d	青荚期	种子
ZS11	Fu_27d	青荚期	珠柄
ZS11	Fu_35d	青荚期	珠柄
ZS11	SP_21d	青荚期	角果皮
ZS11	SP_27d	青荚期	角果皮
ZS11	SP_35d	青荚期	角果皮
