# Supplementary material for: Genome-Wide Analysis of Phosphorus Transporter Genes in Brassica and Their Roles in Heavy Metal Stress Tolerance
Source: Int J Mol Sci. 2020 Mar 23;21(6):2209. doi: 10.3390/ijms21062209 (PMC7139346; doi:10.3390/ijms21062209)
Supplement: Supplementary file 1 [file ijms-21-02209-s001.zip › Table S4.xlsx]

## Sheet: Sheet1
Table S4. The FPKM values of PHT family genes in B. napus by RNA-Seq analysis.
Gene ID	Gene name	Ro_48h	Ro_72h	Hy_48h	Hy_72h	Co_48h	Co_72h	Ro_b	St_b	LeY_b	LeO_b	Bu_b	Se_21d	Se_27d	Se_35d	Fu_27d	Fu_35d	SP_21d	SP_27d	SP_35d
BnaA06g36760D	BnaPHT1:1A	0	0.0272244	0	0	0	0	0.069506	0	0	0	0.0611765	0	0	0	0.182927	0.153808	0.0618615	0	0
BnaA09g15770D	BnaPHT1:1B	0.116499	0.417907	0.0266458	0	0.110508	0.0521373	0	0	0	0	0	0	0	0	0	0	0	0	0
BnaC02g30230D	BnaPHT1:1C	0	0	0	0	0	0	0	0	0	0	0	0	0	0	0	0	0	0	0
BnaC02g30240D	BnaPHT1:1D	0	0	0	0	0	0	0	0	0	0	0	0	0.0428427	0.322663	0	0	0	0	0
BnaC07g17060D	BnaPHT1:1E	0.0857712	0.165068	0	0	0	0	0	0	0	0	0	0	0	0.072985	0	0	0	0	0
BnaA02g22230D	BnaPHT1:1F	0	0	0	0	0	0	0	0	0	0	0	0	0	0	0	0	0	0	0
BnaA09g16460D	BnaPHT1:1G	0	0	0	0	0	0	0	0	0	0	0	0	0	0	0	0	0	0	0
BnaA09g16510D	BnaPHT1:1H	0	0	0	0	0	0	0	0	0	0	0	0	0	0	0	0	0	0	0
BnaCnng37060D	BnaPHT1:1I	0	0.0258601	0	0	0	0	0	0	0	0	0.0403606	0	0	0	0	0	0.0336619	0	0
BnaA06g36750D	BnaPHT1:1J	0	0	0	0	0	0	0	0	0	0	0	0	0	0	0	0	0	0	0
BnaC09g17240D	BnaPHT1:1K	0	0	0	0	0	0.071807	0	0	0	0	0	0	0	0	0.0321266	0	0	0	0
BnaC09g17520D	BnaPHT1:1L	0	0	0	0	0	0	0	0	0	0	0	0	0	0	0	0	0.1831	0	0
BnaA02g22210D	BnaPHT1:2A	0	0	0	0	0	0	0	0	0	0	0	0	0	0	0	0	0	0	0
BnaA09g16440D	BnaPHT1:2B	8.95184	8.19554	0.275936	0.511335	0.0202729	0.0192634	0	0.0427947	0	0	0	0	0	0	0	0	0	0	0
BnaC02g30220D	BnaPHT1:2C	0	0	0	0	0	0	0	0	0	0	0	0	0	0	0	0	0	0	0
BnaC09g17510D	BnaPHT1:2D	3.97859	5.37049	0.0571204	0.0933576	0	0	0	0	0	0	0.0392402	0	0	0	0	0	0	0	0
BnaC09g17630D	BnaPHT1:2E	0	0	0	0	0	0	0	0	0	0	0	0	0	0	0	0	0	0	0
BnaC02g30270D	BnaPHT1:2F	0.0503751	0.168657	0	0	0	0	0	0	0	0	0	0	0	0	0	0	0	0	0
BnaCnng37050D	BnaPHT1:2G	4.28218	3.78023	0.133091	0.142274	0.0931443	0.0533563	0.0494517	0	0	0	0	0.611046	0.090775	0	0	0	0.0222073	0	0
BnaA02g22190D	BnaPHT1:3A	0	0	0	0	0	0	0	0	0	0	0	0	0	0	0	0	0	0	0
BnaC09g17610D	BnaPHT1:3B	0	0	0	0.0355352	0	0	0	0	0.106914	0.317147	0.0572125	0	0	0	0.0282798	0	0.228005	0	0
BnaA09g16450D	BnaPHT1:3C	0	0	0	0	0	0	0	0	0	0	0	0	0	0	0	0	0	0	0
BnaA09g16490D	BnaPHT1:3D	0	0	0	0	0	0	0	0	0	0	0.0441926	0	0	0	0	0	0	0	0
BnaA09g16500D	BnaPHT1:3E	0	0	0	0	0	0	0	0	0	0	0	0	0	0	0	0	0	0	0
BnaAnng38770D	BnaPHT1:3F	0.0839977	0	0	0	0	0	0	0	0	0	1.23388	0	0	0	0	0	0	0	0
BnaC02g30210D	BnaPHT1:3G	0	0	0	0	0	0	0	0	0	0	0	0	0	0	0	0	0	0	0
BnaC09g17550D	BnaPHT1:3H	0	0	0	0	0	0	0	0	0	0	0	0	0	0	0	0	0	0	0
BnaC09g17620D	BnaPHT1:3I	0	0	0	0	0	0	0	0	0	0	0	0	0	0	0	0	0	0	0
BnaA03g18250D	BnaPHT1:4A	0	0.189606	0.0224488	0	0	0	0	0	0	0	0	0	0	0	0	0	0	0	0
BnaA04g22280D	BnaPHT1:4B	5.98902	10.4809	1.08248	1.12265	5.89862	2.03691	0.136734	2.23879	1.93445	1.3572	0.315238	0.18369	0.788345	0.455604	22.2834	43.8752	8.96531	17.6849	11.0447
BnaA05g06200D	BnaPHT1:4C	0	1.07694	0	0.0217624	0.0486427	0	0	0	0	0	0.0613378	0	0.0540425	0	0	0	0	0.100112	0
BnaA05g06210D	BnaPHT1:4D	2.12602	2.77458	1.0042	0.756217	22.4277	13.5888	0.118658	4.8069	8.4041	5.73194	0.466626	0.504035	0.812999	0.540729	42.1925	26.6664	6.89489	7.07061	3.44353
BnaA05g06230D	BnaPHT1:4E	18.1619	56.1185	3.44668	6.54404	11.4903	25.1117	1.33578	34.5634	51.2696	36.785	1.59014	0.969573	2.73583	2.14099	46.5418	14.3667	34.4308	60.9441	26.9912
BnaC03g72240D	BnaPHT1:4F	1.59155	2.40003	0	0.133222	0.0165265	0	0	0	0	0	0	0	0	0	0	0.0432104	0	0	0
BnaC04g06470D	BnaPHT1:4G	0	1.36824	0	0.0327324	0	0	0	0.0547405	0	0.0374527	0.0957623	0	0	0	0	0	0	0	0
BnaC04g06480D	BnaPHT1:4H	25.1072	36.4012	4.87394	6.32654	18.5444	50.1391	0.90268	25.5726	110.748	79.3488	5.36925	4.74918	9.64673	7.14335	139.915	54.1573	72.4876	129.443	39.0054
BnaC04g44990D	BnaPHT1:4I	0.485114	0	0.59505	0.214899	0	0	0	0	0	0	0	0	0	0	0	0	0	0	0
BnaC04g46050D	BnaPHT1:4J	15.1644	43.5232	6.24972	7.42648	16.0073	17.0895	0.529108	1.25116	14.0388	10.2586	0.883921	0.761204	1.8607	3.10673	10.2956	21.7048	6.04382	12.9605	10.9445
BnaA03g15270D	BnaPHT1:5A	0	2.72536	0	0	0.163522	0	0.042212	0.361134	0.758005	0.297988	0.0821735	0.0858	0	0.548711	68.2066	107.24	2.03793	18.8588	47.9819
BnaA03g35470D	BnaPHT1:5B	0	0	0	0	0	0	0	0	0	0	0	0	0	0	0	0.48489	0.318252	0	2.17981
BnaC03g18410D	BnaPHT1:5C	4.76449	14.3791	1.03861	0.882473	0.446898	1.05984	0.453713	1.0389	1.02893	0.6886	0.171183	0.459249	0.559164	7.98811	93.3951	253.328	5.14523	33.3497	92.2334
BnaA02g22170D	BnaPHT1:6A	0	0	0	0	0	0	0	0	0	0	5.6882	0	0	0	0	0	0	0	0
BnaA09g16420D	BnaPHT1:6B	0	0	0	0	0	0	0	0	0	0	0.210261	0	0	0	0	0	0	0	0
BnaC02g30190D	BnaPHT1:6C	0	0	0	0	0	0	0	0	0	0	4.37741	0	0	0	0	0	0	0	0
BnaC09g17490D	BnaPHT1:6D	0	0	0	0	0	0	0	0	0	0	0	0	0	0	0	0	0	0	0
BnaA04g04020D	BnaPHT1:7A	0	0	0	0	0	0	0	0	0	0	1.36091	0	0	0	0.099423	0.0420295	0	0	0
BnaA09g34510D	BnaPHT1:7B	0	0	0	0	0	0	0	0	0	0	0	0	0	0	0.983295	1.16019	0	0.0503418	0
BnaC04g26100D	BnaPHT1:7C	0	0	0	0	0	0	0	0	0	0	3.2411	0	0	0	0.247329	0	0	0	0
BnaC08g25460D	BnaPHT1:7D	0	0	0	0	0	0	0	0	0	0	0	0	0	0	0.0998779	0.34877	0	0	0
BnaA04g21010D	BnaPHT1:7E	0	0	0	0.0500765	0	0	0	0	0	0	0	0	0	0	0	0	0	0	0
BnaA06g14710D	BnaPHT1:8A	0.130758	0.124693	0.0301099	0.154357	0.0585616	0.0374893	0.27318	2.02323	0.0641665	0.103862	0	0	0	0.0557435	0.0341222	0	0.0751566	0	0.213465
BnaA08g21590D	BnaPHT1:8B	0.481795	0.912536	0.180916	0.103085	0.0439957	0.0926167	0	0.208232	2.32499	3.30641	0.0287582	0.0370998	0.0402682	0	0	0.188891	0.647679	2.63449	0.439163
BnaC05g16100D	BnaPHT1:8C	0	0	0	0	0	0	0	0	0	0	0	0	0	0	0	0	0	0	0
BnaC05g16110D	BnaPHT1:8D	0	0	0.056769	0	0	0	0	0	0	0	0	0	0	0	0	0	0	0	0
BnaC05g16120D	BnaPHT1:8E	0.0659474	0.0328406	0	0	0	0	0	0	0	0	0	0	0	0.214147	0.233612	0.0581476	0	0	0
BnaC08g19520D	BnaPHT1:8F	2.13396	2.58021	0.585857	0.203988	0.0925347	0	0.0209689	0	0	0.108101	0	0	0	0	0	0	0	0	0
BnaA02g18110D	BnaPHT1:9A	0.1537	0.050854	0.258794	0.419866	0.832378	2.28891	0.058849	0.285703	10.5892	10.3628	0.686142	0	0	0	1.15453	1.44573	13.4724	32.5015	10.2681
BnaA07g21370D	BnaPHT1:9B	2.35996	7.34471	0.095788	0.0234757	0.0394022	0.108045	0	0.0300443	0	0	0	0	0	0.0429081	0	0.0928044	0.0277878	0	0
BnaA07g32730D	BnaPHT1:9C	1.56542	1.31184	1.03394	1.18357	0.899671	0.998699	4.92136	4.0888	3.00513	4.15736	2.20505	2.92204	3.57502	0.913219	14.7261	3.58054	2.1586	16.0788	2.65476
BnaA07g32740D	BnaPHT1:9D	0.513054	1.34299	0.0312308	0.0293479	0.034663	0.227574	0	0	0	0	0.0272777	0.193363	0.436257	0	0.929662	2.72507	0	0	0
BnaA07g32750D	BnaPHT1:9E	0	0	0	0	0	0	0	0	0	0	0	0	0	0	0	0	0	0.0560242	0
BnaC06g21850D	BnaPHT1:9F	1.94094	5.31018	0.227181	0.114352	0.0345147	0.246115	0.172461	0.0733035	0	0	0	0	0	0	0	0	0	0	0
BnaC06g37180D	BnaPHT1:9G	0.0526117	0.0261643	0	0	0	0	0	0	0	0	0.0400171	0	0	0	0	0.885788	0	0	0
BnaC06g37200D	BnaPHT1:9H	0	0.038091	0	0	0	0	0	0	0	0	0	0	0	0	0.709723	3.64007	0	0	0
BnaC06g37230D	BnaPHT1:9I	0.444012	1.40437	0.0872955	0	0	0.0371863	0	0	0	0	0	0.0451373	0.0464902	0	0	0.505156	0	0	0
BnaCnng78100D	BnaPHT1:9J	0	0.215694	0	0	0	0	0	0	0.227685	0	0	0	0	0	0	0.51098	0	0	0
BnaA06g32820D	BnaPHT2:1A	2.90751	2.09803	8.0427	15.1015	13.71	17.9542	3.70143	25.9005	88.4635	85.2641	5.92891	13.1538	18.1192	13.5306	18.0097	12.1184	24.2379	76.0475	48.876
BnaAnng14200D	BnaPHT2:1B	3.27712	1.31274	19.5228	19.0895	39.6907	33.0366	0.13066	36.9524	114.106	102.628	17.2438	21.7076	21.6802	26.2466	29.1644	21.7615	37.8003	112.746	48.2175
BnaC07g23650D	BnaPHT2:1C	3.69475	3.07049	13.0053	26.755	24.1137	31.0746	3.51794	38.2703	158.309	161.611	10.6104	24.9788	27.5994	21.7812	27.9097	19.6961	50.019	159.224	76.1187
BnaC09g01110D	BnaPHT2:1D	2.73053	1.19008	15.7431	17.5983	37.0809	21.0135	0.620389	37.2544	96.8099	90.8489	19.9128	22.655	24.1611	23.6679	28.1097	24.3092	33.5251	101.149	40.4278
BnaA02g01980D	BnaPHT3:1A	86.5679	96.4338	101.879	65.5947	218.384	51.5814	39.41	42.7349	57.7644	47.8546	81.268	59.4368	50.8884	27.1531	62.8318	70.5106	61.1842	116.789	55.6099
BnaA03g04680D	BnaPHT3:1B	31.3663	35.4809	34.0358	24.5427	28.1646	10.7044	24.8639	32.0365	25.3331	21.0215	72.541	17.3839	15.7194	7.04495	36.1957	29.8422	23.8727	43.5333	16.7961
BnaC02g05120D	BnaPHT3:1C	97.5394	102.743	113.454	69.2363	200.313	54.5661	31.2648	35.8995	52.6557	45.58	80.6155	76.0049	52.2099	32.4899	64.4827	78.2353	58.1088	105.535	49.8372
BnaC03g06210D	BnaPHT3:1D	29.276	33.3723	31.739	25.5252	23.6001	6.05812	10.7538	17.9984	24.8361	20.9064	49.6174	7.78599	5.23243	2.92394	14.1402	12.508	19.1102	21.572	8.38773
BnaC09g43140D	BnaPHT3:1E	88.1557	66.082	74.2798	36.4314	235.631	62.002	6.7931	15.6789	61.6268	63.3214	76.0126	19.3315	16.5204	4.31054	60.4667	46.4856	14.8898	63.8208	35.3055
BnaA10g19590D	BnaPHT3:1F	76.1535	75.6732	83.4073	52.2747	194.33	66.6154	18.6107	26.615	74.8112	76.0139	79.5575	22.7244	20.1879	8.07963	67.5195	71.8192	35.0857	92.8485	48.2998
BnaA06g19110D	BnaPHT3:2A	0.712157	0.94936	0.065431	0.14103	0	0.0880473	0	0.224158	0	0.279658	0	0.0496485	0	0	5.60128	21.3633	0.269534	0.993592	2.40507
BnaC03g52730D	BnaPHT3:2B	11.2888	12.9093	0.673936	2.17672	0.0234027	0.091207	0.109999	0	0.071146	0	0	0	0	0	19.7377	66.1366	0.12421	0.881403	1.66211
BnaA06g25890D	BnaPHT3:3A	2.72451	3.43935	2.03436	3.04081	0.754721	1.19392	2.02642	2.93967	9.78285	10.5655	16.6237	2.50484	5.45667	4.86501	5.06116	3.18356	2.94991	16.6979	12.7577
BnaC03g47550D	BnaPHT3:3B	6.52716	5.69463	2.71717	3.09233	2.51547	2.43201	2.67014	3.0688	10.4986	10.3665	21.8202	3.67101	6.02142	4.82461	4.89204	4.35174	4.5346	16.2241	16.2699
BnaCnng22780D	BnaPHT3:3C	0	0	0.064999	0.127521	0	0.129286	0	0	0.280627	0.162078	0.271688	0	0	0	0	0	0.161398	0	0
BnaA07g36270D	BnaPHT3:3D	0	0.111018	0.0542545	0	0.039488	0	0	0	0.344599	0.134009	0	0	0	0	0	0	0.071606	0.450538	0
BnaA05g12390D	BnaPHT4:1A	1.57309	2.12799	4.85901	12.5513	11.7975	17.4243	5.58746	27.882	149.778	164.952	12.4034	4.99656	6.27712	9.03646	15.8811	11.2639	70.0929	110.869	78.0646
BnaC04g15030D	BnaPHT4:1B	1.94065	1.52795	6.05319	15.9812	10.7687	19.96	13.3987	46.8931	225.751	277.79	16.8368	7.70692	9.37963	7.97896	30.1134	18.5419	99.1201	196.418	123.483
BnaA04g21790D	BnaPHT4:2A	1.39886	1.47389	0.228306	1.16003	0.258963	0.221135	1.23415	3.19484	0.154229	0.0592675	3.92739	0.0742358	0.30997	0.475714	0.096302	0.0435398	0.79264	1.08754	0
BnaC04g45640D	BnaPHT4:2B	3.2288	2.6346	1.67414	3.42139	0.50325	0.403173	2.64879	5.04796	0.459007	0.33523	8.51731	1.3301	1.69197	1.97948	0.495322	0.130098	1.86926	1.39441	0
BnaA06g17700D	BnaPHT4:3A	4.28504	4.0904	5.9855	6.45081	6.3431	10.0903	5.50188	6.30424	13.561	12.1875	7.03587	11.2963	10.7802	9.91	3.93222	3.72473	9.20017	11.998	5.17935
BnaC03g56250D	BnaPHT4:3B	6.31481	4.85918	7.22539	8.47489	8.16586	12.7768	8.24409	9.29655	14.8487	13.0221	9.75058	10.3274	10.8682	9.98417	8.65016	5.54615	12.1477	16.0056	10.5872
BnaA03g27140D	BnaPHT4:4A	5.25294	3.90937	4.42816	6.19853	4.97936	7.43844	2.10718	2.84609	17.2004	18.9817	3.9468	5.06407	4.18017	3.64475	2.57185	2.90871	12.0244	18.2803	21.5057
BnaA09g51700D	BnaPHT4:4B	11.4511	6.33634	20.4035	18.1486	36.5737	37.4707	2.97686	10.9148	89.8839	74.578	20.0379	44.6889	36.6729	29.5956	11.5125	6.75079	32.5932	58.13	53.1302
BnaC03g32140D	BnaPHT4:4C	6.99453	5.65522	7.89164	8.95674	9.54556	15.5459	5.24979	12.8185	35.0243	39.1459	6.37333	7.37864	6.27039	12.9829	9.31824	9.02458	23.0762	41.989	46.2809
BnaCnng02370D	BnaPHT4:4D	0.797771	0.819519	2.10558	1.65354	6.2724	4.34749	0.447162	0.887447	10.1354	8.15334	2.11845	4.07365	6.67891	2.70341	0.725163	0.691334	2.94914	4.09102	4.23266
BnaA02g04870D	BnaPHT4:5A	0.488324	1.328	0.963746	4.30755	2.65138	7.18101	3.86601	4.44078	33.9203	38.4485	3.47192	3.64526	4.0538	9.24967	6.96497	6.02773	15.1983	35.9647	31.1583
BnaAnng27170D	BnaPHT4:5B	0.870156	2.62005	1.39018	3.1389	2.71507	9.45636	7.57012	6.93475	48.4927	54.3633	7.2912	5.61857	4.72149	12.8327	14.1774	10.7316	18.5295	75.1693	44.4028
BnaCnng51590D	BnaPHT4:5C	1.32652	1.15413	1.33619	4.38659	2.0766	8.92744	3.06914	6.15346	32.8503	46.4353	3.82673	4.02226	4.63002	8.9636	5.84084	4.61041	13.8055	37.0447	28.4299
BnaAnng10020D	BnaPHT4:6A	1.93849	1.02606	1.94194	1.46264	1.10132	1.40751	1.32171	0.787252	0.966267	0.458514	3.21721	2.15108	2.13266	1.74124	0.959705	0.496368	0.865842	1.46518	0.325134
BnaC07g17900D	BnaPHT4:6B	0	0	0	0	0	0	0	0	0	0	0	0	0	0	0	0	0	0	0
BnaCnng61050D	BnaPHT4:6C	0.552328	0.800705	1.54113	1.38619	1.06762	0.517693	1.01934	0.354048	0.888807	0.732336	1.2654	0.880718	0.684602	1.02178	1.04652	0.0794181	0.402867	1.31161	0.173589
BnaA09g53000D	BnaPHT5:1A	14.727	12.1811	16.0572	16.4022	13.9824	23.1427	10.4601	6.31991	15.0653	13.2574	8.63707	12.4102	16.558	10.5627	5.39131	6.15106	13.5224	30.8332	22.455
BnaC07g05120D	BnaPHT5:1B	0	0	0	0	0	0	0	0.992125	0	0	0	0	0	0	0	0	0	0	0
BnaC09g12880D	BnaPHT5:1C	9.07436	6.10623	8.27552	5.99118	2.8859	5.62018	2.15137	6.27736	4.5155	5.12392	3.58915	0.568751	0.84092	0.705713	0.707728	0.255661	3.70499	13.0938	8.54297
BnaCnng51450D	BnaPHT5:1D	7.68799	6.9306	11.4596	12.5957	16.0857	18.3845	16.4491	7.19095	24.6338	20.1596	8.07029	11.4911	15.4526	10.7597	3.65174	2.94936	10.3089	22.3877	14.935
BnaA09g12960D	BnaPHT5:1E	9.50111	6.76456	10.1902	7.27315	3.55622	7.0982	3.29583	9.04351	1.36184	2.54845	1.69224	0.916091	1.93924	0.657545	0.350594	0.170669	1.24054	3.99574	2.65672
BnaA09g21340D	BnaPHT5:2A	0.0955802	0.0615528	0.0145279	0	0	0.0658417	0	0.0182595	0	0	0	2.18921	3.8782	3.21937	0	0	0	0.0328053	0
BnaC09g23750D	BnaPHT5:2B	0.0635473	0.0917415	0.09072	0.0709505	0	0.0389259	0	0	0	0	0	1.35383	1.07728	0.680307	0	0	0	0	0
BnaA01g12800D	BnaPHT5:3A	0.485913	0.184485	1.21052	0.97398	1.41336	1.55939	0.132177	0.215414	17.0383	17.867	2.1285	4.03885	8.39842	8.11248	0.191769	0.139172	0.808777	6.34479	3.65655
BnaC01g14580D	BnaPHT5:3B	0.846619	0.572511	1.12114	1.32273	1.13528	2.93819	1.62479	2.3155	34.5707	37.4657	3.07129	4.2657	8.50257	12.6369	3.02874	1.73098	2.51134	15.7768	10.145
BnaC03g65110D	BnaPHT5:3C	0	0	0	0	0	0	0	0	0	0	0	0	0	0	0	0	0	0	0
Notes: FPKM values, fragments per kilobase of exon model per million; zero indicates that PHTs were no expression in tissues.
