# Supplementary material for: Genome-Wide Analysis of Phosphorus Transporter Genes in Brassica and Their Roles in Heavy Metal Stress Tolerance
Source: Int J Mol Sci. 2020 Mar 23;21(6):2209. doi: 10.3390/ijms21062209 (PMC7139346; doi:10.3390/ijms21062209)
Supplement: Supplementary file 1 [file ijms-21-02209-s001.zip › Table S5.xls]

## Sheet: Table S5
Table S5. The relative expression values of PHT family genes in B. napus by RNA-Seq analysis under As3+ and Cd2+ treatment.
Gene name	CK_P070	As_P070	CK_P085	As_P085	CK_P087	As_P087	CK_P085	Cd_P085	CK_P155	Cd_P155	CK_P163	Cd_P163
BnaPHT1:1A	0	0	0	0	0.10541	0	0	0	0.202386	0	0.180021	0
BnaPHT1:1B	0	0	1.19761	0.247198	0	0	1.19761	0	0.384934	0.344828	0.654069	0
BnaPHT1:1C	0	0	0	0	0	0	0	0	0	0	0	0
BnaPHT1:1D	0	0	0	0	0	0	0	0	0	0	0	0
BnaPHT1:1E	0.134878	0	0.612588	0	0	0	0.612588	0	0.392537	0	0.0648829	0.273098
BnaPHT1:1F	0	0	0	0	0	0	0	0	0	0	0	0
BnaPHT1:1G	0	0	0	0	0	0	0	0	0	0	0	0
BnaPHT1:1H	0	0	0	0	0	0	0	0	0	0	0	0
BnaPHT1:1I	0.138945	0	0	0	0.100439	0.0604625	0	0	0	0	0	0.0997665
BnaPHT1:1J	0	0	0	0	0	0	0	0	0	0	0	0
BnaPHT1:1K	0.0524159	0	0	0.299596	0	0	0	0	0	0	0	0
BnaPHT1:1L	0	0.444349	0	0	0	0	0	1.10326	0	0	0.146134	2.00641
BnaPHT1:2A	0	0	0	0	0	0	0	0	0	0	0	0
BnaPHT1:2B	2.60331	1.43333	0	0	2.05825	2.26403	0	0.127369	1.61169	2.57761	1.83588	3.70389
BnaPHT1:2C	0	0	0	0	0	0	0	0	0	0	0	0
BnaPHT1:2D	3.57876	0.959844	4.56584	1.40588	1.93761	1.5725	4.56584	2.81118	1.91747	0.836894	2.81666	2.45117
BnaPHT1:2E	0	0	0	0	0	0	0	0	0	0	0	0
BnaPHT1:2F	0.887369	0.0490731	1.56526	0.139993	0.143916	0.272023	1.56526	0	1.55851	0.113434	2.59182	0
BnaPHT1:2G	3.58954	1.03443	4.65504	1.79514	3.2854	2.90793	4.65504	2.02701	4.03065	2.70565	3.4712	2.65377
BnaPHT1:3A	0	0	0	0	0	0	0	0	0	0	0	0
BnaPHT1:3B	0.047678	0.0992279	0	0	0	0	0	0.711231	0	0	0	0.478092
BnaPHT1:3C	0	0	0	0	0	0	0	0	0	0	0	0
BnaPHT1:3D	0	0	0	0	0	0	0	0	0	0	0	0
BnaPHT1:3E	0	0	0	0	0	0	0	0	0	0	0	0
BnaPHT1:3F	0	0	0.0836559	0.499476	0	0	0.0836559	0.394404	0	0.169284	0	0.708938
BnaPHT1:3G	0	0	0	0	0	0	0	0	0	0	0	0
BnaPHT1:3H	0.353662	0.0593553	0.307895	0	0	0	0.307895	0.486663	0	0	0	1.15257
BnaPHT1:3I	0	0	0	0	0	0	0	0	0	0	0	0
BnaPHT1:4A	0.395063	0	1.37072	0.0464212	1.18922	0.214125	1.37072	0.0563061	1.652	0	1.61749	0.181293
BnaPHT1:4B	4.30763	3.59866	5.00525	3.43106	4.42328	3.21884	5.00525	3.5767	4.15357	3.37643	3.46375	2.75119
BnaPHT1:4C	0.665484	0.476848	0	0.0896337	0	1.31528	0	0	0.259062	0.586597	0.604925	1.08025
BnaPHT1:4D	2.77444	3.26846	4.33684	4.7601	1.36653	2.18789	4.33684	2.77017	1.68199	1.54661	1.71739	1.16858
BnaPHT1:4E	2.05026	0.921284	1.89429	0.762646	6.54954	5.23429	1.89429	1.19585	5.47083	5.02267	5.49808	5.23918
BnaPHT1:4F	0	0	0.0535284	0.177854	0	0.566474	0.0535284	0.162983	0.181675	0.211511	0.643856	0.380508
BnaPHT1:4G	0	0.0912598	0	0	0	0	0	0	0	0	1.70368	0.576957
BnaPHT1:4H	4.39723	5.09662	4.50912	5.3383	5.07808	5.56576	4.50912	3.85191	4.40587	4.37258	4.49038	4.23632
BnaPHT1:4I	0	0.548733	0	0	0	0	0	0	0	0	1.06633	0
BnaPHT1:4J	4.47436	4.15846	5.51062	4.4418	5.4033	5.50944	5.51062	3.59608	5.33859	4.12546	5.94526	4.17761
BnaPHT1:5A	1.514	0.452385	1.07902	0.680504	0	0.102591	1.07902	0.910349	0.0863762	0.284159	1.06233	0.453965
BnaPHT1:5B	0	0.703278	0.61711	0.824564	0.212507	0.810484	0.61711	0	0	0.801241	0.638676	0
BnaPHT1:5C	3.34833	1.46085	2.02464	1.35873	2.22416	1.80145	2.02464	1.41916	2.01471	1.54661	1.21897	1.66717
BnaPHT1:6A	0	0	0	0	0	0	0	0	0	0	0	0
BnaPHT1:6B	0	0	0	0	0	0	0	0	0	0	0	0
BnaPHT1:6C	0	0	0	0	0	0	0	0	0	0	0	0
BnaPHT1:6D	0	0	0	0	0	0	0	0	0	0	0	0
BnaPHT1:7A	0	0	0	0	0	0	0	0	0	0	0	0
BnaPHT1:7B	0	0	0	0	0	0.0556122	0	0	0	0	0	0
BnaPHT1:7C	0	0	0	0	0	0	0	0	0	0	0	0
BnaPHT1:7D	0	0.0465609	0	0	0	0	0	0	0	0	0	0
BnaPHT1:7E	0	0	0	0	0	0	0	0	0	0.108491	0	0
BnaPHT1:8A	0	0.0565835	0.0639171	0.109026	0	0	0.0639171	0.308827	0	0	0	0
BnaPHT1:8B	2.44355	1.19774	1.81032	0.416083	1.34976	0.955834	1.81032	0	2.39912	1.3616	1.88217	1.06626
BnaPHT1:8C	0	0.164915	0	0	0	0	0	0	0	0	0	0
BnaPHT1:8D	0	0	0	0	0	0	0	0	0	0	0	0.0926134
BnaPHT1:8E	0	0	0	0	0	0	0	0	0	0	0	0.164786
BnaPHT1:8F	1.82138	0.997907	1.99978	1.29378	1.07875	1.81426	1.99978	0.617016	1.14326	0.982218	2.06005	1.42846
BnaPHT1:9A	1.15069	3.02398	1.36323	2.57932	2.46027	0.588421	1.36323	1.58703	1.07211	1.55886	1.58655	1.93357
BnaPHT1:9B	1.37907	0.176706	1.35072	0.291604	1.34937	1.09349	1.35072	0.256407	2.82528	2.06936	1.33965	1.26712
BnaPHT1:9C	0	0.238053	0.156176	0.660146	0	0.442333	0.656176	0.0506062	0.345169	0.0985543	0.212881	0.12446
BnaPHT1:9D	2.37901	0.471656	3.10929	0.560324	1.92642	2.09983	3.10929	0.791606	2.70091	1.96159	2.5358	1.90693
BnaPHT1:9E	0	0	0	0	0	0	0	0	0	0	0	0
BnaPHT1:9F	1.79776	0.86481	2.27149	0.610889	1.28481	2.55788	2.27149	0.249142	1.14104	0.457647	2.47594	1.35259
BnaPHT1:9G	0	0	0	0	0	0	0	0	0	0	0	0
BnaPHT1:9H	0	0	0	0.406646	0	0	0	0	0.307895	0	0.0593553	0
BnaPHT1:9I	0.514804	0.105142	1.10883	0.290188	0.205267	0.494057	1.10883	0	0.751635	0	0.851599	0
BnaPHT1:9J	2.13353	0	1.87236	0.241352	1.45922	1.02751	1.87236	0.528971	0.80331	0.285935	1.59817	1.20376
BnaPHT2:1A	3.92593	2.61765	4.00956	2.49477	2.88636	2.17884	4.00956	2.39369	3.60361	2.57287	3.85854	2.45225
BnaPHT2:1B	3.95079	3.67618	3.63494	2.97429	3.73446	2.6848	3.63494	2.68688	3.29063	2.78402	4.56001	2.96349
BnaPHT2:1C	4.59707	3.16729	4.33834	3.67345	3.89775	3.45408	4.33834	2.6821	4.07106	2.8573	4.79217	3.17715
BnaPHT2:1D	4.50978	3.81339	3.65478	3.41841	4.058	2.88311	3.65478	2.97997	3.74582	3.28154	4.8186	3.66437
BnaPHT3:1A	6.64352	6.12792	6.34934	6.05587	7.71449	7.69033	6.24934	6.03304	6.59854	6.14468	7.66648	7.27366
BnaPHT3:1B	5.28921	4.99009	5.42953	4.98118	5.08027	4.80028	5.42953	4.77904	5.14087	4.92047	5.01953	4.86738
BnaPHT3:1C	6.75766	6.35024	6.55219	6.37999	0.0692897	0.302992	6.55219	6.3148	6.42963	6.7519	0	0.0688771
BnaPHT3:1D	5.20863	4.65918	4.9243	4.47936	5.21065	4.85619	4.9243	4.40306	4.89495	4.79363	5.08149	5.25442
BnaPHT3:1E	6.74432	6.44878	6.80559	6.59175	6.75463	6.62776	6.40559	6.02889	6.85682	6.15936	6.80248	6.12461
BnaPHT3:1F	6.38131	6.35786	6.40918	6.39903	6.70086	6.38594	6.40918	6.10538	6.42616	6.46622	6.37023	6.59788
BnaPHT3:2A	2.83776	3.72841	1.63166	3.85589	1.84511	2.40757	1.63166	3.68407	1.10104	1.86354	1.09552	3.16426
BnaPHT3:2B	2.6545	3.99226	0.896078	3.74484	2.86588	2.93898	0.896078	4.64329	1.85762	5.64116	2.1272	5.42365
BnaPHT3:3A	2.25481	1.90897	2.4147	2.12704	1.98397	1.71993	2.4147	2.88333	2.4643	2.77683	1.55788	2.30813
BnaPHT3:3B	2.69446	2.62604	2.56206	2.23251	3.11665	3.05095	2.56206	3.3785	3.3354	3.87088	2.66312	3.31868
BnaPHT3:3C	0	0	0	0.111966	0	0	0	0	0	0	0.101516	0
BnaPHT3:3D	0	0	0	0	0	0	0	0	0	0	0	0
BnaPHT4:1A	2.20223	2.68403	2.62569	2.8321	2.23591	2.56362	2.21773	2.8321	1.88417	2.6215	1.87236	2.98158
BnaPHT4:1B	2.15014	2.72905	2.00317	2.78695	1.71717	2.29968	1.88092	2.78695	1.51167	2.81828	2.19834	3.01667
BnaPHT4:2A	0.654985	0.225152	0.788435	0.376957	0.596649	0.980318	0.788435	0.164786	0.657091	0.878686	0.474358	0.139862
BnaPHT4:2B	1.53147	0.988048	1.27596	0.584482	1.40359	1.48058	1.27596	0.949647	1.93636	1.83427	1.42422	1.4344
BnaPHT4:3A	2.45391	1.97501	2.1231	2.00029	2.00942	2.36561	2.1231	1.89457	1.82261	2.69062	2.27581	1.79643
BnaPHT4:3B	3.18166	2.67421	2.76869	2.91564	2.53819	2.89179	2.76869	2.59567	2.57698	2.25508	2.8675	2.3902
BnaPHT4:4A	3.27247	3.05205	2.93953	3.01142	3.24114	3.21894	2.93953	2.29722	3.10356	2.78522	2.93437	2.29193
BnaPHT4:4B	2.88233	3.42085	3.96174	4.53829	2.94843	3.63423	3.96174	4.05993	3.65748	3.45629	4.35942	3.90714
BnaPHT4:4C	3.13685	2.94235	2.98134	2.93806	1.89681	2.87719	2.98134	2.87882	2.65835	2.42363	3.10583	2.76103
BnaPHT4:4D	3.9066	4.12898	1.35304	1.89328	3.08787	3.88101	1.35304	0.456596	0.32262	0.102591	0.660472	0.285935
BnaPHT4:5A	1.47015	2.31661	1.4157	1.87232	0.884012	1.75223	1.4157	1.72992	0.879863	0.991898	1.68912	1.9554
BnaPHT4:5B	1.30223	2.12988	1.79949	1.93552	1.59917	2.46064	2.99949	2.23423	1.75852	1.44689	1.47508	1.13179
BnaPHT4:5C	0.820649	1.86196	0.545277	0	0.863621	0.571919	0.545277	0	0.776188	0.564817	0.92486	0.267236
BnaPHT4:6A	2.92754	2.55206	2.45365	3.0118	2.32063	2.7476	2.45365	2.86645	3.2557	3.13545	2.48083	3.23975
BnaPHT4:6B	0	0	0	0	0	0	0	0.0920721	0.0777899	0.605684	0.134615	0
BnaPHT4:6C	0.790605	1.07265	1.16993	0.941707	1.58856	1.33485	1.16993	1.47425	1.6089	1.59531	0.833902	1.28694
BnaPHT5:1A	4.01227	4.04636	3.6362	3.71697	3.68156	3.81997	3.6362	3.91299	3.65897	3.51173	3.78135	3.57051
BnaPHT5:1B	0	0	0	0	0	0	0	0	0	0	0	0
BnaPHT5:1C	2.79188	2.86203	3.08296	3.44309	3.2661	2.66159	3.08296	2.78029	2.41503	2.25266	2.86645	2.01696
BnaPHT5:1D	3.84122	3.88866	4.16059	4.39664	3.56418	3.81379	4.16059	4.40548	3.27688	3.45887	3.96315	3.97317
BnaPHT5:1E	2.58568	2.16073	2.5173	2.60317	2.17284	2.29157	2.5173	2.64346	1.26592	1.18237	2.2454	2.1491
BnaPHT5:2A	0	0	0	0	0	0	0	0	0	0	0	0
BnaPHT5:2B	0	0	0.0398403	0	0	0.0422241	0.0398403	0	0	0	0.0919367	0
BnaPHT5:3A	1.69256	2.60239	1.28499	1.73105	1.50335	1.64094	1.28499	1.69015	1.40523	1.51197	1.66011	1.92467
BnaPHT5:3B	1.2027	2.13133	1.35654	1.95509	0.856149	1.34073	1.35654	2.19805	1.12592	1.96162	1.34033	1.72844
BnaPHT5:3C	0	0	0	0	0	0	0	0	0	0	0	0
