# Supplementary material for: Genome-Wide Analysis of Phosphorus Transporter Genes in Brassica and Their Roles in Heavy Metal Stress Tolerance
Source: Int J Mol Sci. 2020 Mar 23;21(6):2209. doi: 10.3390/ijms21062209 (PMC7139346; doi:10.3390/ijms21062209)
Supplement: Supplementary file 1 [file ijms-21-02209-s001.zip › Table S6.xlsx]

## Sheet: 原始
Table S3. List of PHT specific primers.
Num	GeneID	Artificial name	Fprimer	Rprimer	PPC	AmpSize	AmpGC	FpTm	RpTm	FpDg	RpDg	Num
												ExonCorss
1	BnaC09g17510D	BnaPHT1:2D	AGCTGATTACATTTGGCGAATC	GCCATAGTTAAGTCTAGGGTCC	100	220	47.27	58.02	57.99	-22.02	-21.83	1
2	BnaA05g06230D	BnaPHT1:4E	GATCTCTTCTGCATCTCTCTCG	CCATAACCATCAACGTCATTCC	100	214	54.67	58.43	58.03	-22.32	-22.05	1
3	BnaC04g06480D	BnaPHT1:4H	CGTGTTCAGATTCAGATGTCAC	CGACGTCACCGATTATTCAAAA	100	139	35.97	58	58	-22.2	-22.22	1
4	BnaC09g17610D	BnaPHT1:3B	GTGGCTTCTGGTCTATCTTTTG	GAAAGAGGGTAATCACCTCCAA	100	107	47.66	57.63	58.03	-21.8	-21.73	2
5	BnaC03g18410D	BnaPHT1:5C	CTCGGTGGTGTTAATTTCTTGG	GAAAGCTCTTCCAAAGACTTCC	100	80	45	58.16	57.82	-22.14	-21.9	1
6	BnaA02g18110D	BnaPHT1:9A	ACGAACTCCTCAGAAACTTCAA	TACAGAAGAGATCGTAAGCGTC	100	150	50.67	58.19	58.04	-21.95	-22.14	1
7	BnaA07g32730D	BnaPHT1:9C	TTTAGATTCGTACTAGGGCTCG	CGCGTCTTTTTATTAGCGAACT	100	86	51.16	57.76	58.33	-21.86	-22.45	1
8	BnaC04g26100D	BnaPHT1:7C	TTTGGTATAGGCGGTGACTATC	AAAACCGCAGCTATGATAATCG	100	155	45.81	57.99	57.84	-21.87	-22.01	1
9	BnaA08g21590D	BnaPHT1:8B	GCACTTGTGGAAAACAACATTG	AATTAACAGATGCGGCAAAGAG	100	193	49.74	58.05	58.22	-22.2	-22.14	1
10	BnaC07g23650D	BnaPHT2:1C	GGAAGAAGATCACCGAGCTTAC	CCAAGTATAGATCACAGCGAGT	100	248	61.69	59.13	58.01	-22.66	-21.95	1
11	BnaA02g01980D	BnaPHT3:1A	AAGTACAAGAGCATCTCGTCTG	TAACAGCTTCAAACGGACAAAG	100	265	49.81	58.48	58.03	-22.27	-22.08	1
12	BnaC09g43140D	BnaPHT3:1E	CCTTTTGAAGCTGTTAAGGTCC	TCGGACTTGACAAACTTAGGAA	100	89	49.44	58.08	57.92	-22.01	-21.77	1
13	BnaC03g52730D	BnaPHT3:2B	GGATCATCGTCTGTTTCAGTTG	AAAACTTTGACCGTTCGATGAG	100	112	47.32	57.98	58.11	-22.13	-22.17	1
14	BnaA06g25890D	BnaPHT3:3A	CGTGTTTCTTCATTTCTGGGTT	CTGCATGTTGACTTTGAGAACA	100	241	43.15	58.01	58.02	-21.98	-22.03	1
15	BnaC04g15030D	BnaPHT4:1B	GTCTAACACAGCTGGAGTACTT	TAAAGACCGACAGAAATCGTGA	100	108	50	58.06	58.08	-21.93	-21.99	2
16	BnaCnng02370D	BnaPHT4:4D	GACGATGTGTTCAAAGTAGCAG	CTTATGAAACAGAGCAGCGAAC	100	183	41.53	58.26	58.57	-22.37	-22.54	1
17	BnaAnng27170D	BnaPHT4:5B	TAACTGGTTTTCTCCTCGACTC	TCTGAGGCTTACTACTTGCAAA	100	120	45.83	58.07	57.98	-21.96	-21.77	2
18	BnaA09g53000D	BnaPHT5:1A	TTGGCGTTTATCATATTGGCTG	GGAAGGCCTACTACATGTAACA	100	163	33.74	58.02	57.84	-21.99	-21.71	1
19	BnaCnng51450D	BnaPHT5:1D	CACACACCAATTCTTTGTTTGC	GAGATCCGCCTTGTATTTGTTC	100	266	38.72	58.05	58.04	-22.2	-22.12	2
20	BnaC01g14580D	BnaPHT5:3B	GCTGCTTATAGGTTGCTTACAC	GGTCTTCAAACATGTTGCTGAT	100	223	41.7	58.04	58.07	-22.12	-21.99	2
	BnaPHT1:1C, BnaPHT1:7C, BnaPHT3:3D and BnaPHT5:1B
	图上有的1:4E,1.4H,1.5C,1.8B,1.9C,3.1A,3.1E,3.2B,4.1B,4.4D,4.5B,5.3B

## Sheet: 改
Table S6. Primers used to amplify the PHT genes and reference genes using qRT-PCR.
Gene ID	Gene name	F-primer	R-primer
BnaC02g30230D	BnaPHT1:1C	TCGGTAACAAAGCCAAGGGTG	CGAACACGGCAGCGATGAA
BnaA05g06230D	BnaPHT1:4E	GATCTCTTCTGCATCTCTCTCG	CCATAACCATCAACGTCATTCC
BnaC04g06480D	BnaPHT1:4H	CGTGTTCAGATTCAGATGTCAC	CGACGTCACCGATTATTCAAAA
BnaC03g18410D	BnaPHT1:5C	CTCGGTGGTGTTAATTTCTTGG	GAAAGCTCTTCCAAAGACTTCC
BnaC04g26100D	BnaPHT1:7C	TTTGGTATAGGCGGTGACTATC	AAAACCGCAGCTATGATAATCG
BnaA08g21590D	BnaPHT1:8B	GCACTTGTGGAAAACAACATTG	AATTAACAGATGCGGCAAAGAG
BnaA07g32730D	BnaPHT1:9C	TTTAGATTCGTACTAGGGCTCG	CGCGTCTTTTTATTAGCGAACT
BnaA02g01980D	BnaPHT3:1A	AAGTACAAGAGCATCTCGTCTG	TAACAGCTTCAAACGGACAAAG
BnaC09g43140D	BnaPHT3:1E	CCTTTTGAAGCTGTTAAGGTCC	TCGGACTTGACAAACTTAGGAA
BnaC03g52730D	BnaPHT3:2B	GGATCATCGTCTGTTTCAGTTG	AAAACTTTGACCGTTCGATGAG
BnaA07g36270D	BnaPHT3:3D	CAACGTTTGAGCAGTTAGTTGA	ACAAACCCAATGTTTCTCACAG
BnaC04g15030D	BnaPHT4:1B	GTCTAACACAGCTGGAGTACTT	TAAAGACCGACAGAAATCGTGA
BnaCnng02370D	BnaPHT4:4D	GACGATGTGTTCAAAGTAGCAG	CTTATGAAACAGAGCAGCGAAC
BnaAnng27170D	BnaPHT4:5B	TAACTGGTTTTCTCCTCGACTC	TCTGAGGCTTACTACTTGCAAA
BnaC07g05120D	BnaPHT5:1B	TTCTCGAGGATGCTTGATACTC	ATGATTAGCACGGGTTTTAACG
BnaC01g14580D	BnaPHT5:3B	GCTGCTTATAGGTTGCTTACAC	GGTCTTCAAACATGTTGCTGAT
EV116054	BnACTIN7	TGGGTTTGCTGGTGACGAT	TGCCTAGGACGACCAACAATACT
