# Supplementary material for: Genome-Wide Analysis of Phosphorus Transporter Genes in Brassica and Their Roles in Heavy Metal Stress Tolerance
Source: Int J Mol Sci. 2020 Mar 23;21(6):2209. doi: 10.3390/ijms21062209 (PMC7139346; doi:10.3390/ijms21062209)
Supplement: Supplementary file 1 [file ijms-21-02209-s001.zip › Table S1.xlsx]

## Sheet: table
Table S1. List of PHT genes identified in the A. thaliana and Brassica genomes.
Groups	Name	GeneID	Chr.	Start（bp）	End（bp）	Length（bp）	Length（aa）	MW (KDa)	pIs	Exon	Intron
PHT1:1	AT5G43350	AtPHT1:1	AtChr5	17399769	17402158	1575	524	57.616	9.35	2	1
	BjuA045485	BjuPHT1:1A	BjuA02	21325824	21332621	5877	1958	221.822	9.08	5	4
	BjuB027703	BjuPHT1:1B	BjuB04	6093882	6095546	1566	521	57.191	9.14	2	1
	BjuA033685	BjuPHT1:1C	BjuA09	16247131	16248902	1563	520	57.148	9.27	2	1
	BnaA06g36760D	BnaPHT1:1A	BnaA06	24036240	24037909	1395	464	50.57	9.4	3	2
	BnaA09g15770D	BnaPHT1:1B	BnaA09	9219242	9221016	1374	457	49.828	9.38	5	4
	BnaC02g30230D	BnaPHT1:1C	BnaC02	31993562	31995222	1422	473	51.728	9.01	4	3
	BnaC02g30240D	BnaPHT1:1D	BnaC02	32028564	32030224	1422	473	51.728	9.01	4	3
	BnaC07g17060D	BnaPHT1:1E	BnaC07	23131408	23133056	1008	335	36.937	8.92	4	3
	BnaA02g22230D	BnaPHT1:1F	BnaA02	14686594	14688254	1422	473	51.728	9.01	4	3
	BnaA09g16460D	BnaPHT1:1G	BnaA09	9799276	9799850	363	120	13.14	9.19	3	2
	BnaA09g16510D	BnaPHT1:1H	BnaA09	9903375	9904241	729	242	26.258	10.06	2	1
	BnaCnng37060D	BnaPHT1:1I	Cnn_random	35411092	35413166	1467	488	53.431	9.48	3	2
	BnaA06g36750D	BnaPHT1:1J	BnaA06	24032309	24034392	1470	489	53.559	9.48	3	2
	BnaC09g17240D	BnaPHT1:1K	BnaC09	14027831	14029594	1335	444	48.14	9.33	5	4
	BnaC09g17520D	BnaPHT1:1L	BnaC09	14227710	14229865	435	144	15.545	8.96	2	1
	BniB037795	BniPHT1:1A	BniB06	24441176	24442865	1566	521	57.315	9.35	2	1
	BniB037794	BniPHT1:1B	BniB06	24431518	24433207	1566	521	57.343	9.35	2	1
	BniB022159	BniPHT1:1C	scaffold_28.1	464980	466644	1566	521	57.251	9.26	2	1
	BniB029144	BniPHT1:1D	BniB08	33167133	33168803	1566	521	57.25	9.37	2	1
	Bol027124	BolPHT1:1A	BolC07	346804	348068	1158	385	43.169	8.14	2	1
	Bol027125	BolPHT1:1B	BolC07	358882	360554	1566	521	61.752	10.43	2	1
	BraA02g030630	BraPHT1:1A	BraA02	20835597	20837257	1564	520.333	57.251	9.26	2	1
	BraA02g030610	BraPHT1:1B	BraA02	20813834	20815494	1564	520.333	57.251	9.26	2	1
	BraA09g019770	BraPHT1:1C	BraA09	12735210	12736920	1495	497.333	54.694	9.13	2	1
PHT1:2	AT5G43370	AtPHT1:2	AtChr5	17415698	17417972	1575	524	57.644	9.35	2	1
	BjuB027705	BjuPHT1:2A	BjuB04	6113148	6114789	1566	521	57.408	9.37	2	1
	BjuA045482	BjuPHT1:2B	BjuA02	21295948	21297981	1603	533	58.57	9.42	2	1
	BjuA025103	BjuPHT1:2C	BjuA06	30516136	30518169	1579	525.333	57.491	8.67	2	1
	BjuB027701	BjuPHT1:2D	BjuB04	6074603	6076649	1618	538.333	59.384	9.07	2	1
	BnaA02g22210D	BnaPHT1:2A	BnaA02	14672299	14672771	396	131	14.244	10.25	2	1
	BnaA09g16440D	BnaPHT1:2B	BnaA09	9793366	9795321	1353	450	48.989	9.61	3	2
	BnaC02g30220D	BnaPHT1:2C	BnaC02	31962380	31963293	501	166	18.405	9.29	5	4
	BnaC09g17510D	BnaPHT1:2D	BnaC09	14225602	14227580	1494	497	54.527	9.46	3	2
	BnaC09g17630D	BnaPHT1:2E	BnaC09	14405887	14406152	174	57	6.583	9.61	2	1
	BnaC02g30270D	BnaPHT1:2F	BnaC02	32047332	32049233	1512	503	54.749	9.72	3	2
	BnaCnng37050D	BnaPHT1:2G	Cnn_random	35394874	35400139	1746	581	64.02	8.57	3	2
	BniB037882	BniPHT1:2A	BniB06	24402214	24403924	1566	521	57.423	9.14	2	1
	BniB014400	BniPHT1:2B	BniB06	26695153	26696794	1566	521	57.408	9.37	2	1
	BniB037881	BniPHT1:2C	BniB06	24406838	24408512	1566	521	57.251	9.14	2	1
	BniB029146	BniPHT1:2D	BniB08	33172754	33173866	1113	370	40.96	9.15	1	0
	BniB037785	BniPHT1:2E	BniB06	24292329	24294027	1566	521	57.176	9.63	2	1
	BniB022233	BniPHT1:2F	scaffold_28.1	445729	447809	1606	534.333	58.642	9.32	2	1
	BniB022234	BniPHT1:2G	scaffold_28.1	455228	457286	1621	539.333	59.402	9.07	2	1
	Bol005631	BolPHT1:2A	BolC09	14225505	14227213	1563	520	57.381	9.25	10	9
	BraA09g019760	BraPHT1:2A	BraA09	12730743	12732443	1564	520.333	57.339	9.25	2	1
	BraA09g019510	BraPHT1:2B	BraA09	12543036	12547070	1564	520.333	57.273	9.15	2	1
	BraA06g043770	BraPHT1:2C	BraA06	28551926	28553959	1579	525.333	57.491	8.67	2	1
	BraA02g030660	BraPHT1:2D	BraA02	20867029	20868948	1606	534.333	58.639	9.56	2	1
PHT1:3	AT5G43360	AtPHT1:3	AtChr5	17409524	17411214	1566	521	57.257	9.35	2	1
	BjuA045486	BjuPHT1:3A	BjuA02	21351994	21364191	1245	414	45.895	9.46	2	1
	BjuA025104	BjuPHT1:3B	BjuA06	30521075	30522780	1566	521	57.466	9.25	2	1
	BjuB036817	BjuPHT1:3C	BjuB02	53734107	53735771	1605	534	58.459	9.18	2	1
	BjuA044493	BjuPHT1:3D	BjuA09	16558392	16559209	666	221	23.929	9.77	2	1
	BjuB027704	BjuPHT1:3F	BjuB04	6101924	6103586	1566	521	57.252	9.14	2	1
	BjuA025105	BjuPHT1:3G	BjuA06	30527198	30528864	1605	534	58.745	8.95	2	1
	BnaA02g22190D	BnaPHT1:3A	BnaA02	14671469	14671813	345	114	12.125	7.35	1	0
	BnaC09g17610D	BnaPHT1:3B	BnaC09	14370796	14372541	1470	489	53.532	9.47	3	2
	BnaA09g16450D	BnaPHT1:3C	BnaA09	9798141	9799049	696	231	25.474	9.29	2	1
	BnaA09g16490D	BnaPHT1:3D	BnaA09	9858907	9860610	1335	444	48.908	9.25	5	4
	BnaA09g16500D	BnaPHT1:3E	BnaA09	9884098	9885814	1320	439	48.573	9.25	5	4
	BnaAnng38770D	BnaPHT1:3F	Ann_random	44023716	44024828	993	330	36.462	9.73	3	2
	BnaC02g30210D	BnaPHT1:3G	BnaC02	31961550	31962325	750	249	27.657	8.06	2	1
	BnaC09g17550D	BnaPHT1:3H	BnaC09	14263767	14265483	1245	414	48.812	9.59	5	4
	BnaC09g17620D	BnaPHT1:3I	BnaC09	14404509	14405810	654	217	24.233	10.76	1	0
	BniB029124	BniPHT1:3A	BniB08	33156823	33162000	1506	501	55.181	8.99	2	1
	BniB022236	BniPHT1:3B	scaffold_28.1	473033	474695	1566	521	57.252	9.14	2	1
	BniB022160	BniPHT1:3C	scaffold_28.1	459618	461298	1566	521	57.252	9.26	2	1
	BraA02g030600	BraPHT1:3A	BraA02	20795145	20796777	1564	520.333	57.33	9.46	2	1
	BraA06g043780	BraPHT1:3B	BraA06	28556832	28558540	1480	492.333	54.3	9.13	2	1
	BraA09g019830	BraPHT1:3C	BraA09	12777764	12778876	1112	369.667	41.038	9.32	1	0
	BraA06g043800	BraPHT1:3D	BraA06	28563025	28564694	1606	534.333	59.007	9.06	2	1
	BraA09g019820	BraPHT1:3E	BraA09	12777160	12778876	1564	520.333	57.265	9.36	2	1
PHT1:4	AT2G38940	AtPHT1:4	AtChr2	16257157	16260253	1605	534	58.599	8.32	1	0
	BjuO006023	BjuPHT1:4A	Contig377_149656_1596215_862557_1446560	564641	566242	1602	533	58.488	8.85	1	0
	BjuB020151	BjuPHT1:4B	BjuB06	4027391	4027861	471	156	17.226	6.79	1	0
	BjuB026937	BjuPHT1:4C	BjuB01	5767538	5769139	1602	533	58.501	8.86	1	0
	BjuA017191	BjuPHT1:4D	BjuA04	22800186	22801790	1605	534	58.488	8.86	1	0
	BjuB020150	BjuPHT1:4E	BjuB06	4023081	4024544	1464	487	53.705	9.3	1	0
	BjuO006022	BjuPHT1:4F	Contig377_149656_1596215_862557_1446560	558059	559555	1497	498	54.892	9.15	1	0
	BjuA010441	BjuPHT1:4G	BjuA03	10562380	10568480	3456	1151	128.512	8.67	8	7
	BjuB016542	BjuPHT1:4H	BjuB08	21451653	21453254	1602	533	58.702	8.87	1	0
	BjuB016543	BjuPHT1:4I	BjuB08	21467317	21468918	1602	533	58.576	9.28	1	0
	BjuO002544	BjuPHT1:4J	Contig1718_353715_704668	244952	246526	1575	524	57.616	8.25	1	0
	BnaA03g18250D	BnaPHT1:4A	BnaA03	8553172	8554779	1569	522	57.354	9.29	2	1
	BnaA04g22280D	BnaPHT1:4B	BnaA04	16822046	16823650	1548	515	56.126	8.91	2	1
	BnaA05g06200D	BnaPHT1:4C	BnaA05	3307014	3308615	1602	533	58.818	8.52	1	0
	BnaA05g06210D	BnaPHT1:4D	BnaA05	3310985	3312682	1641	546	59.717	8.85	2	1
	BnaA05g06230D	BnaPHT1:4E	BnaA05	3318785	3321342	1548	515	56.142	8.91	2	1
	BnaC03g72240D	BnaPHT1:4F	C03_random	596327	597931	1566	521	57.158	8.7	2	1
	BnaC04g06470D	BnaPHT1:4G	BnaC04	4691008	4692609	1602	533	58.662	8.52	1	0
	BnaC04g06480D	BnaPHT1:4H	BnaC04	4695993	4698488	1524	507	55.435	9.03	2	1
	BnaC04g44990D	BnaPHT1:4I	BnaC04	44848245	44848583	339	112	11.941	7.25	1	0
	BnaC04g46050D	BnaPHT1:4J	BnaC04	45585366	45586970	1548	515	56.098	8.91	2	1
	BniB012014	BniPHT1:4A	BniB04	4441172	4442776	1605	534	58.487	8.85	1	0
	BniB016778	BniPHT1:4B	BniB05	34649260	34650864	1605	534	58.501	8.86	1	0
	BniB012015	BniPHT1:4C	BniB04	4436243	4437844	1602	533	58.671	8.51	1	0
	BniB028314	BniPHT1:4D	BniB03	31267228	31268832	1605	534	58.671	8.87	1	0
	BniB028315	BniPHT1:4E	BniB03	31258664	31260268	1605	534	58.35	9.02	1	0
	Bol037757	BolPHT1:4A	BolC04	36545945	36546283	339	112	11.941	7.25	1	0
	BraA05g006880	BraPHT1:4A	BraA05	3487474	3489078	1604	533.667	58.473	8.86	1	0
	BraA05g006850	BraPHT1:4B	BraA05	3479273	3480877	1604	533.667	58.486	9.01	1	0
	BraA04g027480	BraPHT1:4C	BraA04	19365713	19367317	1604	533.667	58.501	8.86	1	0
	BraA05g006840	BraPHT1:4D	BraA05	3475210	3476811	1601	532.667	58.818	8.52	1	0
	BraA03g020580	BraPHT1:4E	BraA03	9751975	9753582	1607	534.667	58.602	9.27	1	0
PHT1:5	AT2G32830	AtPHT1:5	AtChr2	13927606	13929763	1629	542	59.214	8.51	3	2
	BjuA010027	BjuPHT1:5A	BjuA03	9945075	9946995	990	329	36.071	6.88	2	1
	BjuB016166	BjuPHT1:5B	BjuB08	17896522	17898841	1635	544	58.989	7.58	3	2
	BnaA03g15270D	BnaPHT1:5A	BnaA03	7088548	7091362	852	283	30.134	9.39	3	2
	BnaA03g35470D	BnaPHT1:5B	BnaA03	17327742	17328090	333	110	12.682	10.24	2	1
	BnaC03g18410D	BnaPHT1:5C	BnaC03	9446975	9450304	1641	546	59.317	8.51	3	2
	BniB030633	BniPHT1:5A	BniB03	33844018	33845013	828	275	29.693	10.05	2	1
	BniB033945	BniPHT1:5B	BniB03	33701301	33701936	636	211	22.718	5.2	1	0
	BraA03g017580	BraPHT1:5A	BraA03	8188418	8191218	1635	544	59.12	8.4	3	2
PHT1:6	AT5G43340	AtPHT1:6	AtChr5	17393598	17395148	1551	516	56.247	9.16	1	0
	BjuA045487	BjuPHT1:6A	BjuA02	21365228	21366778	1551	516	56.341	8.95	1	0
	BjuB027706	BjuPHT1:6B	BjuB04	6115823	6117373	1551	516	55.556	9.29	1	0
	BjuB001330	BjuPHT1:6C	BjuB04	8639658	8641205	1548	515	56.211	9	1	0
	BjuA044495	BjuPHT1:6D	BjuA09	16488941	16490470	1530	509	55.426	8.72	1	0
	BjuB020152	BjuPHT1:6E	BjuB06	4033936	4034178	243	80	8.708	4.25	1	0
	BjuB025191	BjuPHT1:6F	BjuB01	36231065	36232654	1590	529	58.21	7.81	1	0
	BnaA02g22170D	BnaPHT1:6A	BnaA02	14668895	14669631	498	165	17.902	7.98	4	3
	BnaA09g16420D	BnaPHT1:6B	BnaA09	9775617	9776332	450	149	16.009	8.65	4	3
	BnaC02g30190D	BnaPHT1:6C	BnaC02	31958928	31959664	498	165	17.916	7.98	4	3
	BnaC09g17490D	BnaPHT1:6D	BnaC09	14219330	14220045	486	161	17.162	7.9	4	3
	BniB022237	BniPHT1:6A	scaffold_28.1	487885	489438	1554	517	56.542	9.29	1	0
	BniB037883	BniPHT1:6B	BniB06	24396954	24398504	1551	516	56.225	9.6	1	0
	BniB021644	BniPHT1:6C	BniB05	26838845	26840437	1593	530	58.147	7.49	1	0
	Bol024208	BolPHT1:6A	BolC02	28077410	28078758	1104	367	49.214	8.19	2	1
	Bol024209	BolPHT1:6B	BolC02	28053625	28055178	1554	517	56.434	9.08	1	0
	BraA02g030590	BraPHT1:6A	BraA02	20792557	20794110	1553	516.667	56.411	8.95	1	0
	BraA09g019750	BraPHT1:6B	BraA09	12721394	12722926	1532	509.667	55.597	8.72	1	0
PHT1:7	AT3G54700	AtPHT1:7	AtChr3	20248214	20250948	1608	535	58.333	8.32	1	0
	BjuA035717	BjuPHT1:7A	BjuA09	43997760	43999352	1593	530	58.273	7.88	1	0
	BjuB046228	BjuPHT1:7B	BjuB08	64993788	64995386	1599	532	58.239	8.2	1	0
	BjuB023150	BjuPHT1:7C	BjuB06	30837134	30838744	1611	536	58.96	8.97	1	0
	BjuB023147	BjuPHT1:7D	BjuB06	30824482	30826092	1611	536	58.96	8.97	1	0
	BjuA014830	BjuPHT1:7E	BjuA04	4021493	4023115	1623	540	59.294	8.97	1	0
	BnaA04g04020D	BnaPHT1:7A	BnaA04	2895897	2898042	1614	537	59.002	8.97	1	0
	BnaA09g34510D	BnaPHT1:7B	BnaA09	25276148	25278468	1596	531	58.239	7.88	1	0
	BnaC04g26100D	BnaPHT1:7C	BnaC04	27475008	27476639	1548	515	56.745	9.48	1	0
	BnaC08g25460D	BnaPHT1:7D	BnaC08	27168752	27171061	1596	531	58.265	7.88	1	0
	BnaA04g21010D	BnaPHT1:7E	BnaA04	16065761	16066687	792	263	29.321	6.78	3	2
	BniB029962	BniPHT1:7A	BniB03	2680707	2682305	1599	532	58.253	8.2	1	0
	BniB007416	BniPHT1:7B	BniB04	31288970	31290595	1626	541	59.307	8.97	1	0
	BraA09g045520	BraPHT1:7A	BraA09	34775062	34776657	1595	530.667	58.239	7.88	1	0
	BraA04g005250	BraPHT1:7B	BraA04	3428042	3429655	1613	536.667	59.032	8.97	1	0
	BraA04g025580	BraPHT1:7C	BraA04	18335490	18337067	1577	524.667	57.699	7.79	1	0
PHT1:8	AT1G20860	AtPHT1:8	AtChr1	7253998	7258952	1605	534	65.317	9.49	2	1
	BjuA030358	BjuPHT1:8A	BjuA08	22683495	22686256	1626	541	59.776	6.92	2	1
	BjuB043467	BjuPHT1:8B	BjuB03	3587105	3589879	1620	539	59.557	6.6	2	1
	BjuB017995	BjuPHT1:8C	BjuB03	16618027	16618884	858	285	31.801	7.03	1	0
	BjuA022323	BjuPHT1:8D	BjuA06	9650463	9659221	1626	541	59.717	8.51	2	1
	BjuA001415	BjuPHT1:8E	BjuA06	9600603	9604625	921	306	1.429	5.45	3	2
	BnaA06g14710D	BnaPHT1:8A	BnaA06	7977184	7980327	1308	435	47.858	7.47	2	1
	BnaA08g21590D	BnaPHT1:8B	BnaA08	15942977	15945749	1536	511	56.473	6.7	3	2
	BnaC05g16100D	BnaPHT1:8C	BnaC05	9880498	9881361	864	287	32.165	5.89	1	0
	BnaC05g16110D	BnaPHT1:8D	BnaC05	9891080	9892171	792	263	28.736	9.64	2	1
	BnaC05g16120D	BnaPHT1:8E	BnaC05	9894902	9898355	1302	433	47.719	6.51	2	1
	BnaC08g19520D	BnaPHT1:8F	BnaC08	22393763	22396949	1521	506	55.859	6.05	3	2
	BniB015246	BniPHT1:8A	BniB07	38630088	38632873	1623	540	59.553	6.6	2	1
	BniB041568	BniPHT1:8B	BniB07	29050600	29053616	1584	527	57.834	8.62	2	1
	Bol007015	BolPHT1:8A	BolC08	21735796	21738756	1614	537	59.18	6.42	2	1
	Bol026994	BolPHT1:8B	BolC05	16272520	16273371	852	283	31.641	5.58	1	0
	Bol026995	BolPHT1:8C	BolC05	16282433	16283680	732	243	45.807	10.05	2	1
	BraA08g027610	BraPHT1:8A	BraA08	19468646	19472782	1627	541.333	59.777	6.71	2	1
	BraA06g016300	BraPHT1:8B	BraA06	8884313	8885176	863	286.667	32.09	6.63	1	0
	BraA06g016310	BraPHT1:8C	BraA06	8889954	8893040	1140	379	42.306	9.91	3	2
PHT1:9	AT1G76430	AtPHT1:9	AtChr1	28678935	28681995	1599	532	58.701	8.65	2	1
	BjuA029536	BjuPHT1:9A	BjuA07	33210364	33212390	1533	510	56.244	8.67	2	1
	BjuA012660	BjuPHT1:9B	BjuA03	20985489	20985782	294	97	11.045	9.78	1	0
	BjuB030273	BjuPHT1:9C	BjuB05	24676954	24679784	1611	536	59.124	8.39	2	1
	BjuB030271	BjuPHT1:9D	BjuB05	24707850	24710423	1518	505	56.171	8.57	2	1
	BjuA029535	BjuPHT1:9E	BjuA07	33204434	33208592	1578	525	58.409	8.85	2	1
	BjuB030272	BjuPHT1:9F	BjuB05	24681371	24689364	1587	528	58.187	8.5	2	1
	BjuA007561	BjuPHT1:9G	BjuA02	15127406	15129995	1605	534	58.704	8.7	2	1
	BjuA007560	BjuPHT1:9H	BjuA02	15117940	15120541	1617	538	59.199	8.83	2	1
	BjuB011128	BjuPHT1:9I	BjuB05	60166501	60169909	1614	537	58.903	8.58	2	1
	BjuB025557	BjuPHT1:9J	BjuB01	38782039	38785318	1605	534	59.779	8.26	2	1
	BjuA026986	BjuPHT1:9K	BjuA07	25840298	25847629	1602	533	59.034	7.03	2	1
	BnaA02g18110D	BnaPHT1:9A	BnaA02	10952356	10955272	1620	539	59.216	8.83	2	1
	BnaA07g21370D	BnaPHT1:9B	BnaA07	16579573	16582729	1605	534	59.034	7.03	2	1
	BnaA07g32730D	BnaPHT1:9C	BnaA07	22592486	22595415	1749	582	64.199	9.19	4	3
	BnaA07g32740D	BnaPHT1:9D	BnaA07	22596590	22601439	1623	540	59.46	8.57	2	1
	BnaA07g32750D	BnaPHT1:9E	BnaA07	22608377	22610407	1536	511	56.681	9.11	2	1
	BnaC06g21850D	BnaPHT1:9F	BnaC06	24026340	24030093	1656	551	60.961	7.03	3	2
	BnaC06g37180D	BnaPHT1:9G	BnaC06	35348219	35351786	1617	538	59.083	8.39	2	1
	BnaC06g37200D	BnaPHT1:9H	BnaC06	35362933	35364800	1104	367	40.989	7.88	3	2
	BnaC06g37230D	BnaPHT1:9I	BnaC06	35367950	35370536	1383	460	50.946	9.34	3	2
	BnaCnng78100D	BnaPHT1:9J	Cnn_random	79655592	79656437	846	281	31.192	6.13	1	0
	BniB045372	BniPHT1:9A	BniB07	11421322	11424329	1566	521	57.736	8.73	2	1
	BniB045375	BniPHT1:9B	BniB07	11436842	11439675	1614	537	59.158	8.39	2	1
	BniB045371	BniPHT1:9C	BniB07	11411145	11418887	1521	506	56.041	8.7	2	1
	BniB036525	BniPHT1:9D	BniB02	4593405	4596074	1617	538	58.857	8.71	2	1
	BniB019638	BniPHT1:9E	scaffold_240.1	200926	204219	1608	535	59.072	7.59	2	1
	BniB045374	BniPHT1:9F	BniB07	11434037	11434870	834	277	30.904	6.51	1	0
	BniB045373	BniPHT1:9G	BniB07	11426871	11427878	744	247	26.686	8.9	2	1
	Bol027632	BolPHT1:9A	BolC06	1659283	1661867	1449	482	53.627	9.33	2	1
	Bol039237	BolPHT1:9B	BolC02	19003102	19005739	1617	538	59.107	8.83	2	1
	Bol039859	BolPHT1:9C	BolC06	31844243	31847996	1605	534	59.012	7.03	2	1
	Bol027634	BolPHT1:9D	BolC06	1678342	1681907	1617	538	130.3	10.39	2	1
	Bol027633	BolPHT1:9E	BolC06	1665408	1666972	951	316	56.411	11.03	2	1
	BraA05g007710	BraPHT1:9A	BraA05	3944887	3945255	368	121.667	13.47	5.63	1	0
	BraA03g039090	BraPHT1:9B	BraA03	19342381	19342677	296	97.6667	11.045	9.78	1	0
	BraA07g040000	BraPHT1:9C	BraA07	27234258	27235274	1016	337.667	37.724	8.95	1	0
	BraA07g040070	BraPHT1:9D	BraA07	27253978	27255927	1573	523.333	58.067	8.39	2	1
	BraA07g040060	BraPHT1:9E	BraA07	27249075	27253174	1522	506.333	55.89	9.13	2	1
	BraA02g023500	BraPHT1:9F	BraA02	13771386	13774034	1615	537.333	59.128	8.83	2	1
	BraA07g027400	BraPHT1:9G	BraA07	20688151	20688900	749	248.667	27.312	8.56	1	0
	BraA07g027410	BraPHT1:9H	BraA07	20697435	20698271	836	277.667	31.08	5.12	1	0
PHT2	AT3G26570	AtPHT2:1	AtChr3	9756007	9758701	1842	613	61.419	9.52	3	2
	BjuA031554	BjuPHT2:1A	BjuA09	1873142	1875688	1719	572	59.822	9.96	3	2
	BjuB039954	BjuPHT2:1B	BjuB07	15453568	15456946	2283	760	80.274	9.65	4	3
	BjuB037145	BjuPHT2:1C	BjuB02	55927433	55929506	1755	584	61.131	9.99	3	2
	BjuA024365	BjuPHT2:1D	BjuA06	25722751	25724847	1758	585	61.046	9.99	3	2
	BnaA06g32820D	BnaPHT2:1A	BnaA06	21763785	21766454	1761	586	61.242	9.99	3	2
	BnaAnng14200D	BnaPHT2:1B	Ann_random	15351926	15354928	1722	573	59.893	9.96	3	2
	BnaC07g23650D	BnaPHT2:1C	BnaC07	30146213	30148761	1821	606	63.932	9.72	4	3
	BnaC09g01110D	BnaPHT2:1D	BnaC09	653830	656694	1722	573	59.89	9.8	3	2
	BniB024768	BniPHT2:1A	BniB01	17141497	17143845	1719	572	59.727	9.89	3	2
	BniB025346	BniPHT2:1B	BniB08	36678544	36680618	1752	583	60.982	9.93	3	2
	Bol032193	BolPHT2:1A	BolC09	1845039	1847530	1722	573	59.847	9.86	3	2
	Bol042818	BolPHT2:1B	BolC07	32305534	32307577	1746	581	60.675	9.85	3	2
	Bol026996	BolPHT2:1C	BolC05	16286413	16289902	1302	433	129.09	10.4	2	1
	BraA09g002880	BraPHT2:1A	BraA09	1767303	1769800	1719	572	59.822	9.96	3	2
	BraA06g038230	BraPHT2:1B	BraA06	25420122	25422223	1755	584	61.08	9.99	3	2
PHT3:1	AT5G14040	AtPHT3:1	AtChr5	4530643	4533070	1128	375	40.09	9.57	6	5
	BjuB014994	BjuPHT3:1A	BjuB08	9348359	9350216	1143	380	40.651	9.37	6	5
	BjuA041725	BjuPHT3:1B	BjuA03	2947552	2949386	1140	379	40.549	9.65	6	5
	BjuB044244	BjuPHT3:1C	BjuB02	47009625	47011333	1113	370	39.436	9.51	6	5
	BjuA047397	BjuPHT3:1D	BjuA10	19391968	19393613	1080	359	38.335	9.6	6	5
	BjuB012374	BjuPHT3:1E	BjuB05	11336306	11337998	1125	374	40.012	9.6	6	5
	BjuA041232	BjuPHT3:1F	BjuA02	2748991	2750617	1104	367	39.354	9.68	6	5
	BnaA02g01980D	BnaPHT3:1A	BnaA02	896668	898737	1071	356	38.191	9.75	7	6
	BnaA03g04680D	BnaPHT3:1B	BnaA03	2178606	2180744	1140	379	40.506	9.57	6	5
	BnaC02g05120D	BnaPHT3:1C	BnaC02	2669516	2671655	1074	357	38.321	9.6	7	6
	BnaC03g06210D	BnaPHT3:1D	BnaC03	3007207	3009305	1140	379	40.49	9.59	6	5
	BnaC09g43140D	BnaPHT3:1E	BnaC09	44536186	44537936	843	280	30.035	9.58	6	5
	BnaA10g19590D	BnaPHT3:1F	BnaA10	13863801	13865884	843	280	30.035	9.58	6	5
	BniB042367	BniPHT3:1A	BniB03	41812088	41813950	1140	379	40.536	9.37	6	5
	BniB013858	BniPHT3:1B	BniB08	26586155	26587835	1137	378	40.402	9.6	6	5
	BniB023276	BniPHT3:1C	BniB02	31700611	31702268	1125	374	39.959	9.59	6	5
	Bol034267	BolPHT3:1A	BolC03	2404016	2405570	849	282	30.246	9.65	6	5
	Bol043389	BolPHT3:1B	BolC09	35136495	35137889	843	280	30.035	9.58	6	5
	BraA03g006090	BraPHT3:1A	BraA03	2673032	2674866	1134	377	40.549	9.65	6	5
	BraA10g024910	BraPHT3:1B	BraA10	16897622	16899272	1074	357	38.335	9.6	6	5
	BraA02g005260	BraPHT3:1C	BraA02	2509238	2510870	1113	370	39.878	9.67	6	5
PHT3:2	AT3G48850	AtPHT3:2	AtChr3	18114526	18116499	1092	363	39.024	9.68	5	4
	BjuB020400	BjuPHT3:2A	BjuB06	6329092	6334941	2550	849	92.839	9.05	15	14
	BjuA022805	BjuPHT3:2B	BjuA06	16593398	16595434	1101	366	39.299	9.71	5	4
	BnaA06g19110D	BnaPHT3:2A	BnaA06	11411589	11413722	1101	366	39.269	9.71	5	4
	BnaC03g52730D	BnaPHT3:2B	BnaC03	37744693	37747027	1101	366	39.337	9.62	5	4
	BniB012386	BniPHT3:2A	BniB04	6443544	6449750	2264	753.667	91.002	9.55	16	15
	Bol003472	BolPHT3:2A	BolC03	37744593	37746835	1098	365	39.337	9.62	5	4
	Bol004240	BolPHT3:2B	BolC02	2669784	2671153	831	276	29.763	9.77	6	5
	BraA06g024780	BraPHT3:2A	BraA06	17248136	17250172	1096	364.333	39.299	9.71	5	4
PHT3:3	AT2G17270	AtPHT3:3	AtChr2	7510097	7512502	930	309	34.278	10	6	5
	BjuA023471	BjuPHT3:3A	BjuA06	20237222	20239386	981	326	36.343	10.08	6	5
	BjuB034121	BjuPHT3:3B	BjuB02	678359	679872	774	257	28.705	10.05	6	5
	BjuO006040	BjuPHT3:3C	Contig3785_1_185293	115369	120277	774	257	31.145	9.85	6	5
	BnaA06g25890D	BnaPHT3:3A	BnaA06	17916831	17919475	930	309	34.16	10.01	6	5
	BnaC03g47550D	BnaPHT3:3B	BnaC03	32611476	32614041	930	309	34.317	10.08	6	5
	BnaCnng22780D	BnaPHT3:3C	Cnn_random	21339221	21340620	636	211	23.096	9.94	7	6
	BnaA07g36270D	BnaPHT3:3D	A07_random	254279	255690	738	245	27.407	8.41	7	6
	BniB009523	BniPHT3:3A	BniB08	6319097	6320688	930	309	34.266	9.93	6	5
	Bol023853	BolPHT3:3A	BolC06	28060180	28062332	930	309	34.317	10.08	6	5
	Bol017689	BolPHT3:3B	BolC07	12712899	12714297	636	211	23.076	10	7	6
	BraA06g030560	BraPHT3:3A	BraA06	21174238	21176396	924	307	34.218	9.93	6	5
	BraA07g003680	BraPHT3:3B	BraA07	2800868	2802081	637	211.333	23.921	10	5	4
PHT4:1	AT2G29650	AtPHT4:1	AtChr2	12673099	12676092	1539	512	42.558	7.92	8	7
	BjuA045886	BjuPHT4:1A	BjuA05	9850447	9852912	1530	509	56.678	8.99	9	8
	BjuO013248	BjuPHT4:1B	Super_scaffold_75	648115	650448	1530	509	56.654	9.28	9	8
	BnaA05g12390D	BnaPHT4:1A	BnaA05	7191872	7194643	1539	512	56.583	9.12	9	8
	BnaC04g15030D	BnaPHT4:1B	BnaC04	12543592	12546381	1536	511	56.524	9.12	9	8
	BniB030642	BniPHT4:1A	BniB03	335623	337652	1182	393	43.528	8.13	12	11
	BniB047597	BniPHT4:1B	scaffold_88.1	57069	59434	1530	509	56.652	8.97	9	8
	Bol017628	BolPHT4:1A	BolC04	17012892	17015332	2440	812.333	56.525	8.8	9	8
	BraA05g014530	BraPHT4:1A	BraA05	8265669	8268119	1530	509	56.583	9.12	9	8
PHT4:2	AT2G38060	AtPHT4:2	AtChr2	15922518	15925895	1539	512	55.307	10.07	8	7
	BjuO013784	BjuPHT4:2A	Super_scaffold_84_880679_1811527_892006_930849	36269	36577	309	102	11.251	9.75	1	0
	BjuA017132	BjuPHT4:2B	BjuA04	22513031	22522634	1584	527	57.477	10.01	8	7
	BnaA04g21790D	BnaPHT4:2A	BnaA04	16531764	16535006	1548	515	55.77	9.86	8	7
	BnaC04g45640D	BnaPHT4:2B	BnaC04	45231449	45235279	1542	513	55.622	9.86	9	8
	BniB022213	BniPHT4:2A	scaffold_28.1	215859	216284	426	141	15.384	9.76	1	0
	BniB016898	BniPHT4:2B	BniB05	34269143	34270850	1143	380	41.303	9.89	7	6
	Bol025275	BolPHT4:2A	BolC04	37559442	37562568	1548	515	112.508	10.22	8	7
	BraA04g026980	BraPHT4:2A	BraA04	19060679	19063769	1540	512.333	55.77	9.86	8	7
PHT4:3	AT3G46980	AtPHT4:3	AtChr3	17306599	17310068	1605	534	58.243	10.21	7	6
	BjuA022607	BjuPHT4:3A	BjuA06	12458014	12463574	2694	897	99.513	9.42	15	14
	BjuA001434	BjuPHT4:3B	BjuA06	12283215	12284995	1300	432.333	47.925	11.09	6	5
	BnaA06g17700D	BnaPHT4:3A	BnaA06	10100779	10103574	1677	558	61.242	10.24	8	7
	BnaC03g56250D	BnaPHT4:3B	BnaC03	45543123	45546109	1671	556	61.037	10.22	8	7
	BniB028429	BniPHT4:3A	scaffold_372.1	54244	62529	3957	1318	148.146	8.5	22	21
	Bol019565	BolPHT4:3A	BolC03	10100843	10103162	1620	539	58.994	10.27	8	7
	BraA06g019930	BraPHT4:3A	BraA06	11472472	11474894	1660	552.333	61.067	10.39	8	7
PHT4:4	AT4G00370	AtPHT4:4	AtChr4	162897	166357	1626	541	59.614	9.4	12	11
	BjuA001336	BjuPHT4:4A	BjuA09	260684	263945	1886	627.667	70.52	9.61	10	9
	BjuA011421	BjuPHT4:4B	BjuA03	17897372	17900491	1871	622.667	69.256	9.39	10	9
	BjuB019318	BjuPHT4:4C	BjuB08	23840163	23843500	1524	507	55.716	9.62	12	11
	BnaA03g27140D	BnaPHT4:4A	BnaA03	13406664	13410043	1563	520	57.103	9.48	12	11
	BnaA09g51700D	BnaPHT4:4B	A09_random	56338	59725	1605	534	59.055	9.34	12	11
	BnaC03g32140D	BnaPHT4:4C	BnaC03	19781094	19784376	1572	523	57.755	9.25	12	11
	BnaCnng02370D	BnaPHT4:4D	Cnn_random	2133975	2137291	1677	558	61.388	9.35	12	11
	BniB005520	BniPHT4:4A	BniB03	30084420	30087765	1662	553	61.047	9.39	12	11
	BniB017298	BniPHT4:4B	scaffold_215.1	372781	375952	1593	530	58.375	9.06	12	11
	Bol010747	BolPHT4:4A	BolC03	19619335	19622269	1560	519	57.523	9.27	12	11
	Bol011516	BolPHT4:4B	BolC09	84001	86943	1617	538	59.728	9.45	12	11
	BraA03g030140	BraPHT4:4A	BraA03	15172532	15175464	1608	535	59.203	9.82	12	11
	BraA09g000620	BraPHT4:4B	BraA09	317372	320430	1593	530	59.135	9.34	12	11
PHT4:5	AT5G20380	AtPHT4:5	AtChr5	6887636	6892571	1554	517	62.531	7.83	15	14
	BjuB014361	BjuPHT4:5A	BjuB05	50676757	50680517	1665	554	61.132	8.74	15	14
	BjuA041505	BjuPHT4:5B	BjuA02	4639359	4643328	1575	524	57.301	6.94	15	14
	BnaA02g04870D	BnaPHT4:5A	BnaA02	2154751	2159957	1563	520	56.809	8.09	15	14
	BnaAnng27170D	BnaPHT4:5B	Ann_random	31113656	31115094	573	190	20.249	5.54	6	5
	BnaCnng51590D	BnaPHT4:5C	Cnn_random	51058176	51059208	516	171	19.203	10.65	2	1
	BniB012815	BniPHT4:5A	BniB02	9602765	9606566	1557	518	56.624	7.63	15	14
	Bol036142	BolPHT4:5A	BolC02	5476030	5480289	1635	544	59.528	8.22	15	14
	BraA02g008870	BraPHT4:5A	BraA02	4172069	4175867	1551	516	56.897	8.28	15	14
PHT4:6	AT5G44370	AtPHT4:6	AtChr5	17874734	17877658	1299	432	47.166	9.67	1	0
	BjuA025047	BjuPHT4:6A	BjuA06	30171526	30172824	1299	432	47.347	9.96	1	0
	BjuB036885	BjuPHT4:6B	BjuB02	54307315	54308613	1299	432	47.342	9.95	1	0
	BjuO002713	BjuPHT4:6C	Contig184_109838_244448	73729	74592	864	287	31.672	9.53	1	0
	BnaAnng10020D	BnaPHT4:6A	Ann_random	10786658	10787527	516	171	18.373	8.22	2	1
	BnaC07g17900D	BnaPHT4:6B	BnaC07	24478646	24480291	948	315	33.998	9.67	2	1
	BnaCnng61050D	BnaPHT4:6C	Cnn_random	60871423	60873068	948	315	33.998	9.67	2	1
	BniB002873	BniPHT4:6A	BniB08	33681576	33682877	1302	433	47.376	9.95	1	0
	Bol006387	BolPHT4:6A	BolC07	27013610	27014911	1302	433	47.314	9.95	1	0
	BraA06g043110	BraPHT4:6A	BraA06	28192962	28194263	1301	432.667	47.347	9.96	1	0
	BraA02g031250	BraPHT4:6B	BraA02	21361991	21362491	433	143.333	15.684	9.09	2	1
PHT5:1	AT1G63010	AtPHT5:1	AtChr1	23347561	23352697	2127	708	78.223	6.51	10	9
	BjuA033237	BjuPHT5:1A	BjuA09	10542407	10545430	2096	697.667	78.527	6.21	10	9
	BjuB028327	BjuPHT5:1B	BjuB04	13430943	13433762	2082	693	77.994	6.78	9	8
	BnaA09g53000D	BnaPHT5:1A	A09_random	791300	795849	2109	702	78.527	6.21	10	9
	BnaC07g05120D	BnaPHT5:1B	BnaC07	8164784	8165414	417	138	16.249	10.32	3	2
	BnaC09g12880D	BnaPHT5:1C	BnaC09	9382145	9385058	2085	694	77.804	7.18	9	8
	BnaCnng51450D	BnaPHT5:1D	Cnn_random	50882893	50887122	2109	702	78.561	6.05	10	9
	BnaA09g12960D	BnaPHT5:1E	BnaA09	6990273	6994272	2094	697	78.089	7.18	9	8
	BniB001992	BniPHT5:1A	BniB08	30932135	30934957	2103	700	78.836	6.73	9	8
	BniB011103	BniPHT5:1B	BniB06	21735054	21737890	2082	693	77.988	6.78	9	8
	Bol022587	BolPHT5:1A	BolC09	6992067	6994068	1605	534	58.798	4.66	6	5
	Bol029704	BolPHT5:1B	BolC09	77544792	77547315	1935	644	71.884	4.94	8	7
	BraA09g012800	BraPHT5:1A	BraA09	7509350	7512376	2099	698.667	78.527	6.21	10	9
	BraA09g015420	BraPHT5:1B	BraA09	9146707	9149511	2173	723.333	81.466	6.43	8	7
PHT5:2	AT4G11810	AtPHT5:2	AtChr4	7104510	7108450	2124	707	78.612	5.97	10	9
	BjuA034253	BjuPHT5:2A	BjuA09	21239665	21242637	2084	693.667	78.037	5.81	10	9
	BnaA09g21340D	BnaPHT5:2A	BnaA09	14063324	14066293	2115	704	78.903	5.39	10	9
	BnaC09g23750D	BnaPHT5:2B	BnaC09	21370146	21373023	2115	704	78.876	5.39	10	9
	BniB012633	BniPHT5:2A	BniB03	9452891	9455873	2087	694.667	78.328	5.51	10	9
	Bol008313	BolPHT5:2A	BolC09	21370049	21372923	2091	696	78.069	5.97	10	9
	BraA09g026750	BraPHT5:2A	BraA09	18139271	18142170	2084	693.667	78.051	5.81	10	9
PHT5:3	AT4G22990	AtPHT5:3	AtChr4	12048160	12051891	2103	700	78.578	6.59	9	8
	BjuA004063	BjuPHT5:3A	BjuA01	8165708	8168481	1961	652.667	73.064	5.65	7	6
	BnaA01g12800D	BnaPHT5:3A	BnaA01	6399531	6403550	2103	700	78.379	6.36	9	8
	BnaC01g14580D	BnaPHT5:3B	BnaC01	9776469	9780082	2088	695	77.771	6.78	9	8
	BnaC03g65110D	BnaPHT5:3C	BnaC03	54681229	54682140	480	159	17.618	4.47	4	3
	BniB013116	BniPHT5:3A	BniB02	37462979	37465722	2103	700	78.786	6.09	9	8
	Bol014972	BolPHT5:3A	BolC01	9482379	9485549	3170	1055.67	75.485	6.78	9	8
	BraA01g013630	BraPHT5:3A	BraA01	7186714	7189949	2049	682	76.778	8.74	9	8
